# Supplementary material for: 2-Meth­oxy­ethanaminium periodate 18-crown-6 clathrate
Source: Acta Crystallogr Sect E Struct Rep Online. 2011 Jan 22;67(Pt 2):o472–3. doi: 10.1107/S1600536811002315 (PMC3051565; doi:10.1107/S1600536811002315)
Supplement: Supplementary file 1 [file e-67-0o472-sup1.cif]

##############################################################################
###                                                                        ###
###        Electronic paper (Acta Crystallographica Section E)             ###
###                                                                        ###
##############################################################################
#                                                                            #
# This CIF contains the data in a paper accepted for publication in Acta     #
# Crystallographica Section E. It conforms to the requirements of Notes      #
# for Authors for Section E, and has been peer reviewed under the auspices   #
# of the IUCr Commission on Journals.                                        #
#                                                                            #
# Full details of the Crystallographic Information File format               #
# are given in the paper "The Crystallographic Information File (CIF):       #
# a New Standard Archive File for Crystallography" by S. R. Hall, F. H.      #
# Allen and I. D. Brown [Acta Cryst. (1991), A47, 655-685].                  #
#                                                                            #
# The current version of the core CIF dictionary is obtainable from          #
# ftp://ftp.iucr.org/pub/cif_core.dic. The current version number is 2.4.    #
#                                                                            #
# Software is freely available for graphical display of the structure(s) in  #
# this CIF.  For information consult the CIF home page http://www.iucr.org/  #
# cif/home.html                                                              #
#                                                                            #
# This file may be used for bona fide research purposes within the           #
# scientific community so long as proper attribution is given to the journal # 
# article from which it was obtained.                                        #
#                                                                            #
##############################################################################
                                             
data_I
_audit_creation_method     SHELXL-97
_chemical_name_systematic
;
2-Methoxyethanaminium periodate--18-crown-6 (1/1)
;
_chemical_name_common
;
;
_chemical_formula_moiety     'C3 H10 N O +, I O4 -, C12 H24 O6'
_chemical_formula_sum     'C15 H34 I N O11'
_chemical_formula_iupac     'C3 H10 N O +, I O4 -, C12 H24 O6'
_chemical_formula_weight     531.33
_chemical_melting_point     ?
_symmetry_cell_setting     monoclinic
_symmetry_space_group_name_H-M     'P 21/c'
_symmetry_space_group_name_Hall     '-P 2ybc'
loop_
    _symmetry_equiv_pos_as_xyz
    'x, y, z'
    '-x, y+1/2, -z+1/2'
    '-x, -y, -z'
    'x, -y-1/2, z-1/2'
_cell_length_a     13.118(3)
_cell_length_b     8.4229(17)
_cell_length_c     22.176(7)
_cell_angle_alpha     90.00
_cell_angle_beta     111.81(3)
_cell_angle_gamma     90.00
_cell_volume     2274.9(10)
_cell_formula_units_Z     4
_cell_measurement_reflns_used     121476
_cell_measurement_theta_min     3.005
_cell_measurement_theta_max     27.480
_cell_measurement_temperature     293(2)
_exptl_crystal_description     'Prism'
_exptl_crystal_colour     'White'
_exptl_crystal_size_max     0.20
_exptl_crystal_size_mid     0.20
_exptl_crystal_size_min     0.20
_exptl_crystal_density_diffrn     1.551
_exptl_crystal_density_meas     ?
_exptl_crystal_density_method     'not measured'
_exptl_crystal_F_000     1088
_exptl_absorpt_coefficient_mu     1.460
_exptl_absorpt_correction_type     multi-scan
_exptl_absorpt_process_details     '(CrystalClear; Rigaku/MSC, 2005)'
_exptl_absorpt_correction_T_min     0.747
_exptl_absorpt_correction_T_max     0.754
_exptl_special_details     ?
_diffrn_ambient_temperature     293(2)
_diffrn_radiation_type     MoK\a
_diffrn_radiation_wavelength     0.71073
_diffrn_radiation_source     'fine-focus sealed tube'
_diffrn_radiation_monochromator     graphite
_diffrn_measurement_device_type     'Rigaku SCXmini'
_diffrn_measurement_method     'CCD_Profile_fitting'
_diffrn_detector_area_resol_mean     13.6612
_diffrn_reflns_number     22779
_diffrn_reflns_av_R_equivalents     0.0666
_diffrn_reflns_av_sigmaI/netI     0.0545
_diffrn_reflns_theta_min     3.03
_diffrn_reflns_theta_max     27.48
_diffrn_reflns_theta_full     27.48
_diffrn_measured_fraction_theta_max     0.999
_diffrn_measured_fraction_theta_full     0.999
_diffrn_reflns_limit_h_min     -17
_diffrn_reflns_limit_h_max     17
_diffrn_reflns_limit_k_min     -10
_diffrn_reflns_limit_k_max     10
_diffrn_reflns_limit_l_min     -28
_diffrn_reflns_limit_l_max     28
_diffrn_standards_number     0
_diffrn_standards_interval_count     ?
_diffrn_standards_interval_time     ?
_diffrn_standards_decay_%     ?
_refine_special_details
;
 Refinement of F^2^ against ALL reflections.  The weighted R-factor wR and
 goodness of fit S are based on F^2^, conventional R-factors R are based
 on F, with F set to zero for negative F^2^. The threshold expression of
 F^2^ > 2sigma(F^2^) is used only for calculating R-factors(gt) etc. and is
 not relevant to the choice of reflections for refinement.  R-factors based
 on F^2^ are statistically about twice as large as those based on F, and R-
 factors based on ALL data will be even larger.
;
_reflns_number_total     5201
_reflns_number_gt     4138
_reflns_threshold_expression     I>2sigma(I)
_refine_ls_structure_factor_coef     Fsqd
_refine_ls_matrix_type     full
_refine_ls_R_factor_all     0.0682
_refine_ls_R_factor_gt     0.0541
_refine_ls_wR_factor_gt     0.1352
_refine_ls_wR_factor_ref     0.1458
_refine_ls_goodness_of_fit_ref     1.048
_refine_ls_restrained_S_all     1.048
_refine_ls_number_reflns     5201
_refine_ls_number_parameters     253
_refine_ls_number_restraints     0
_refine_ls_hydrogen_treatment     constr
_refine_ls_weighting_scheme     calc
_refine_ls_weighting_details
         'calc w=1/[\s^2^(Fo^2^)+(0.0576P)^2^+3.3500P] where P=(Fo^2^+2Fc^2^)/3'
_atom_sites_solution_hydrogens     geom
_atom_sites_solution_primary     direct
_atom_sites_solution_secondary     difmap
_refine_ls_shift/su_max     0.001
_refine_ls_shift/su_mean     0.000
_refine_diff_density_max     1.739
_refine_diff_density_min     -1.262
_refine_ls_extinction_method     none
_refine_ls_extinction_coef     ?
loop_
    _atom_type_symbol
    _atom_type_description
    _atom_type_scat_dispersion_real
    _atom_type_scat_dispersion_imag
    _atom_type_scat_source
    'C' 'C' 0.0033 0.0016
                         'International Tables Vol C Tables 4.2.6.8 and 6.1.1.4'
    'H' 'H' 0.0000 0.0000
                         'International Tables Vol C Tables 4.2.6.8 and 6.1.1.4'
    'I' 'I' -0.4742 1.8119
                         'International Tables Vol C Tables 4.2.6.8 and 6.1.1.4'
    'N' 'N' 0.0061 0.0033
                         'International Tables Vol C Tables 4.2.6.8 and 6.1.1.4'
    'O' 'O' 0.0106 0.0060
                         'International Tables Vol C Tables 4.2.6.8 and 6.1.1.4'
_computing_data_collection     'CrystalClear (Rigaku/MSC, 2005)'
_computing_cell_refinement     'CrystalClear (Rigaku/MSC, 2005)'
_computing_data_reduction     'CrystalClear (Rigaku/MSC, 2005)'
_computing_structure_solution     'SHELXS97 (Sheldrick, 2008)'
_computing_structure_refinement     'SHELXL97 (Sheldrick, 2008)'
_computing_molecular_graphics     'SHELXTL (Sheldrick, 2008)'
_computing_publication_material     'SHELXL97 (Sheldrick, 2008)'
loop_
    _atom_site_type_symbol
    _atom_site_label
    _atom_site_fract_x
    _atom_site_fract_y
    _atom_site_fract_z
    _atom_site_U_iso_or_equiv
    _atom_site_adp_type
    _atom_site_calc_flag
    _atom_site_refinement_flags
    _atom_site_occupancy
    _atom_site_disorder_assembly
    _atom_site_disorder_group
    C C1 0.5224(5) 0.6622(8) 0.1488(3) 0.0852(19) Uani d . 1 . .
    H H1A 0.5451 0.7725 0.1528 0.102 Uiso calc R 1 . .
    H H1B 0.5460 0.6124 0.1167 0.102 Uiso calc R 1 . .
    C C2 0.5742(5) 0.5819(7) 0.2115(4) 0.088(2) Uani d . 1 . .
    H H2A 0.5480 0.4733 0.2081 0.106 Uiso calc R 1 . .
    H H2B 0.6531 0.5792 0.2231 0.106 Uiso calc R 1 . .
    C C3 0.6022(4) 0.5926(7) 0.3233(3) 0.088(2) Uani d . 1 . .
    H H3A 0.6812 0.5962 0.3353 0.106 Uiso calc R 1 . .
    H H3B 0.5805 0.4822 0.3222 0.106 Uiso calc R 1 . .
    C C4 0.5719(5) 0.6786(7) 0.3718(3) 0.089(2) Uani d . 1 . .
    H H4A 0.6127 0.6368 0.4148 0.107 Uiso calc R 1 . .
    H H4B 0.5898 0.7903 0.3714 0.107 Uiso calc R 1 . .
    C C5 0.4229(8) 0.7282(8) 0.4040(3) 0.101(3) Uani d . 1 . .
    H H5A 0.4449 0.8388 0.4105 0.121 Uiso calc R 1 . .
    H H5B 0.4571 0.6731 0.4450 0.121 Uiso calc R 1 . .
    C C6 0.3006(8) 0.7164(8) 0.3824(3) 0.097(2) Uani d . 1 . .
    H H6A 0.2781 0.6061 0.3748 0.117 Uiso calc R 1 . .
    H H6B 0.2770 0.7578 0.4159 0.117 Uiso calc R 1 . .
    C C7 0.1360(6) 0.8074(10) 0.3024(4) 0.102(3) Uani d . 1 . .
    H H7A 0.1129 0.8481 0.3362 0.122 Uiso calc R 1 . .
    H H7B 0.1072 0.7007 0.2916 0.122 Uiso calc R 1 . .
    C C8 0.0934(5) 0.9077(9) 0.2455(4) 0.100(2) Uani d . 1 . .
    H H8A 0.0147 0.9201 0.2330 0.120 Uiso calc R 1 . .
    H H8B 0.1270 1.0119 0.2552 0.120 Uiso calc R 1 . .
    C C9 0.0830(4) 0.9315(7) 0.1374(3) 0.092(2) Uani d . 1 . .
    H H9A 0.1256 1.0288 0.1459 0.110 Uiso calc R 1 . .
    H H9B 0.0063 0.9596 0.1252 0.110 Uiso calc R 1 . .
    C C10 0.0982(5) 0.8449(8) 0.0838(3) 0.091(2) Uani d . 1 . .
    H H10A 0.0604 0.7437 0.0774 0.109 Uiso calc R 1 . .
    H H10B 0.0672 0.9057 0.0439 0.109 Uiso calc R 1 . .
    C C11 0.2322(7) 0.7290(8) 0.0503(3) 0.096(2) Uani d . 1 . .
    H H11A 0.1953 0.7769 0.0079 0.115 Uiso calc R 1 . .
    H H11B 0.2039 0.6222 0.0492 0.115 Uiso calc R 1 . .
    C C12 0.3523(7) 0.7235(8) 0.0657(3) 0.093(2) Uani d . 1 . .
    H H12A 0.3674 0.6618 0.0330 0.111 Uiso calc R 1 . .
    H H12B 0.3801 0.8302 0.0656 0.111 Uiso calc R 1 . .
    C C13 0.2704(4) 0.4729(5) 0.2349(2) 0.0524(10) Uani d . 1 . .
    H H13A 0.2642 0.4720 0.2772 0.063 Uiso calc R 1 . .
    H H13B 0.3262 0.3962 0.2360 0.063 Uiso calc R 1 . .
    C C14 0.1627(4) 0.4234(5) 0.1843(2) 0.0554(10) Uani d . 1 . .
    H H14A 0.1361 0.3280 0.1982 0.066 Uiso calc R 1 . .
    H H14B 0.1086 0.5067 0.1780 0.066 Uiso calc R 1 . .
    C C15 0.0806(5) 0.3509(7) 0.0747(3) 0.0828(17) Uani d . 1 . .
    H H15A 0.0963 0.3330 0.0362 0.124 Uiso calc R 1 . .
    H H15B 0.0274 0.4344 0.0667 0.124 Uiso calc R 1 . .
    H H15C 0.0518 0.2553 0.0859 0.124 Uiso calc R 1 . .
    I I1 0.22495(3) 0.22656(4) 0.422019(14) 0.06214(15) Uani d . 1 . .
    N N1 0.3057(2) 0.6331(4) 0.22280(14) 0.0400(7) Uani d . 1 . .
    H H1C 0.3701 0.6565 0.2537 0.060 Uiso calc R 1 . .
    H H1D 0.2559 0.7045 0.2232 0.060 Uiso calc R 1 . .
    H H1E 0.3123 0.6344 0.1843 0.060 Uiso calc R 1 . .
    O O1 0.5496(2) 0.6619(4) 0.26073(18) 0.0613(8) Uani d . 1 . .
    O O2 0.4587(3) 0.6605(4) 0.35678(15) 0.0729(10) Uani d . 1 . .
    O O3 0.2523(3) 0.8040(5) 0.32505(18) 0.0730(10) Uani d . 1 . .
    O O4 0.1168(3) 0.8372(4) 0.1939(2) 0.0724(10) Uani d . 1 . .
    O O5 0.2119(3) 0.8196(4) 0.09849(15) 0.0719(10) Uani d . 1 . .
    O O6 0.4055(3) 0.6534(5) 0.12774(16) 0.0705(9) Uani d . 1 . .
    O O7 0.1787(3) 0.3952(5) 0.12675(15) 0.0679(9) Uani d . 1 . .
    O O8 0.2020(5) 0.2732(6) 0.3416(2) 0.1104(17) Uani d . 1 . .
    O O9 0.1995(5) 0.3899(6) 0.4627(3) 0.1233(18) Uani d . 1 . .
    O O10 0.1278(5) 0.0779(7) 0.4205(3) 0.132(2) Uani d . 1 . .
    O O11 0.3531(5) 0.1407(11) 0.4607(3) 0.161(3) Uani d . 1 . .
loop_
    _atom_site_aniso_label
    _atom_site_aniso_U_11
    _atom_site_aniso_U_22
    _atom_site_aniso_U_33
    _atom_site_aniso_U_12
    _atom_site_aniso_U_13
    _atom_site_aniso_U_23
    C1 0.096(4) 0.079(4) 0.117(5) -0.020(3) 0.082(4) -0.032(4)
    C2 0.061(3) 0.061(3) 0.162(7) 0.000(3) 0.063(4) -0.021(4)
    C3 0.044(3) 0.065(3) 0.126(5) 0.008(2) -0.003(3) 0.024(3)
    C4 0.078(4) 0.070(3) 0.072(3) 0.001(3) -0.026(3) 0.012(3)
    C5 0.165(8) 0.088(4) 0.032(2) -0.017(4) 0.016(3) -0.002(2)
    C6 0.165(8) 0.096(4) 0.057(3) -0.031(4) 0.072(4) -0.017(3)
    C7 0.091(5) 0.116(5) 0.136(7) -0.032(4) 0.085(5) -0.058(5)
    C8 0.060(3) 0.097(5) 0.149(7) 0.001(3) 0.046(4) -0.050(5)
    C9 0.056(3) 0.056(3) 0.121(5) 0.012(2) -0.016(3) 0.008(3)
    C10 0.080(4) 0.074(4) 0.070(3) -0.008(3) -0.028(3) 0.016(3)
    C11 0.145(7) 0.095(4) 0.034(3) -0.042(4) 0.018(3) -0.005(2)
    C12 0.153(7) 0.093(4) 0.048(3) -0.043(4) 0.055(4) -0.012(3)
    C13 0.068(3) 0.043(2) 0.042(2) 0.0030(19) 0.0155(19) 0.0039(17)
    C14 0.063(3) 0.045(2) 0.064(3) -0.0082(19) 0.030(2) -0.0042(19)
    C15 0.092(4) 0.068(3) 0.063(3) -0.020(3) -0.002(3) -0.002(3)
    I1 0.0582(2) 0.0813(3) 0.0510(2) 0.00434(14) 0.02498(15) 0.00660(14)
    N1 0.0372(15) 0.0504(18) 0.0316(14) 0.0007(13) 0.0120(12) -0.0011(12)
    O1 0.0419(15) 0.0467(16) 0.091(2) 0.0054(13) 0.0197(15) -0.0005(16)
    O2 0.086(2) 0.073(2) 0.0412(17) -0.016(2) 0.0025(16) -0.0003(16)
    O3 0.090(3) 0.077(2) 0.069(2) -0.0169(19) 0.050(2) -0.0153(18)
    O4 0.0525(18) 0.0593(19) 0.098(3) 0.0103(16) 0.0192(18) -0.0143(19)
    O5 0.083(2) 0.070(2) 0.0427(17) -0.0211(19) -0.0002(16) 0.0024(15)
    O6 0.089(2) 0.081(2) 0.0587(19) -0.028(2) 0.0482(18) -0.0149(17)
    O7 0.0594(19) 0.090(2) 0.0497(17) -0.0077(17) 0.0150(14) -0.0147(16)
    O8 0.148(5) 0.121(4) 0.061(3) -0.016(3) 0.037(3) 0.022(2)
    O9 0.157(5) 0.095(3) 0.121(4) 0.005(3) 0.056(4) -0.032(3)
    O10 0.161(5) 0.111(4) 0.159(5) -0.040(4) 0.101(4) -0.006(4)
    O11 0.096(4) 0.278(9) 0.102(4) 0.072(5) 0.030(3) 0.018(5)
_geom_special_details
;
 All esds (except the esd in the dihedral angle between two l.s. planes)
 are estimated using the full covariance matrix.  The cell esds are taken
 into account individually in the estimation of esds in distances, angles
 and torsion angles; correlations between esds in cell parameters are only
 used when they are defined by crystal symmetry.  An approximate (isotropic)
 treatment of cell esds is used for estimating esds involving l.s. planes.
;
loop_
    _geom_bond_atom_site_label_1
    _geom_bond_atom_site_label_2
    _geom_bond_site_symmetry_2
    _geom_bond_distance
    _geom_bond_publ_flag
    C1 O6 . 1.429(7) ?
    C1 C2 . 1.468(9) ?
    C1 H1A . 0.9700 ?
    C1 H1B . 0.9700 ?
    C2 O1 . 1.418(7) ?
    C2 H2A . 0.9700 ?
    C2 H2B . 0.9700 ?
    C3 O1 . 1.426(7) ?
    C3 C4 . 1.468(9) ?
    C3 H3A . 0.9700 ?
    C3 H3B . 0.9700 ?
    C4 O2 . 1.405(7) ?
    C4 H4A . 0.9700 ?
    C4 H4B . 0.9700 ?
    C5 O2 . 1.416(8) ?
    C5 C6 . 1.497(11) ?
    C5 H5A . 0.9700 ?
    C5 H5B . 0.9700 ?
    C6 O3 . 1.401(8) ?
    C6 H6A . 0.9700 ?
    C6 H6B . 0.9700 ?
    C7 O3 . 1.418(8) ?
    C7 C8 . 1.446(11) ?
    C7 H7A . 0.9700 ?
    C7 H7B . 0.9700 ?
    C8 O4 . 1.421(7) ?
    C8 H8A . 0.9700 ?
    C8 H8B . 0.9700 ?
    C9 O4 . 1.409(7) ?
    C9 C10 . 1.470(9) ?
    C9 H9A . 0.9700 ?
    C9 H9B . 0.9700 ?
    C10 O5 . 1.420(7) ?
    C10 H10A . 0.9700 ?
    C10 H10B . 0.9700 ?
    C11 O5 . 1.417(7) ?
    C11 C12 . 1.484(11) ?
    C11 H11A . 0.9700 ?
    C11 H11B . 0.9700 ?
    C12 O6 . 1.420(7) ?
    C12 H12A . 0.9700 ?
    C12 H12B . 0.9700 ?
    C13 N1 . 1.484(5) ?
    C13 C14 . 1.500(6) ?
    C13 H13A . 0.9700 ?
    C13 H13B . 0.9700 ?
    C14 O7 . 1.390(5) ?
    C14 H14A . 0.9700 ?
    C14 H14B . 0.9700 ?
    C15 O7 . 1.424(6) ?
    C15 H15A . 0.9600 ?
    C15 H15B . 0.9600 ?
    C15 H15C . 0.9600 ?
    I1 O11 . 1.736(5) ?
    I1 O8 . 1.740(4) ?
    I1 O9 . 1.744(5) ?
    I1 O10 . 1.778(5) ?
    N1 H1C . 0.8900 ?
    N1 H1D . 0.8900 ?
    N1 H1E . 0.8900 ?
loop_
    _geom_angle_atom_site_label_1
    _geom_angle_atom_site_label_2
    _geom_angle_atom_site_label_3
    _geom_angle_site_symmetry_1
    _geom_angle_site_symmetry_3
    _geom_angle
    _geom_angle_publ_flag
    O6 C1 C2 . . 110.4(4) ?
    O6 C1 H1A . . 109.6 ?
    C2 C1 H1A . . 109.6 ?
    O6 C1 H1B . . 109.6 ?
    C2 C1 H1B . . 109.6 ?
    H1A C1 H1B . . 108.1 ?
    O1 C2 C1 . . 110.7(4) ?
    O1 C2 H2A . . 109.5 ?
    C1 C2 H2A . . 109.5 ?
    O1 C2 H2B . . 109.5 ?
    C1 C2 H2B . . 109.5 ?
    H2A C2 H2B . . 108.1 ?
    O1 C3 C4 . . 110.2(4) ?
    O1 C3 H3A . . 109.6 ?
    C4 C3 H3A . . 109.6 ?
    O1 C3 H3B . . 109.6 ?
    C4 C3 H3B . . 109.6 ?
    H3A C3 H3B . . 108.1 ?
    O2 C4 C3 . . 108.9(4) ?
    O2 C4 H4A . . 109.9 ?
    C3 C4 H4A . . 109.9 ?
    O2 C4 H4B . . 109.9 ?
    C3 C4 H4B . . 109.9 ?
    H4A C4 H4B . . 108.3 ?
    O2 C5 C6 . . 110.3(5) ?
    O2 C5 H5A . . 109.6 ?
    C6 C5 H5A . . 109.6 ?
    O2 C5 H5B . . 109.6 ?
    C6 C5 H5B . . 109.6 ?
    H5A C5 H5B . . 108.1 ?
    O3 C6 C5 . . 108.9(5) ?
    O3 C6 H6A . . 109.9 ?
    C5 C6 H6A . . 109.9 ?
    O3 C6 H6B . . 109.9 ?
    C5 C6 H6B . . 109.9 ?
    H6A C6 H6B . . 108.3 ?
    O3 C7 C8 . . 109.7(5) ?
    O3 C7 H7A . . 109.7 ?
    C8 C7 H7A . . 109.7 ?
    O3 C7 H7B . . 109.7 ?
    C8 C7 H7B . . 109.7 ?
    H7A C7 H7B . . 108.2 ?
    O4 C8 C7 . . 109.2(5) ?
    O4 C8 H8A . . 109.8 ?
    C7 C8 H8A . . 109.8 ?
    O4 C8 H8B . . 109.8 ?
    C7 C8 H8B . . 109.8 ?
    H8A C8 H8B . . 108.3 ?
    O4 C9 C10 . . 110.3(4) ?
    O4 C9 H9A . . 109.6 ?
    C10 C9 H9A . . 109.6 ?
    O4 C9 H9B . . 109.6 ?
    C10 C9 H9B . . 109.6 ?
    H9A C9 H9B . . 108.1 ?
    O5 C10 C9 . . 109.6(4) ?
    O5 C10 H10A . . 109.8 ?
    C9 C10 H10A . . 109.8 ?
    O5 C10 H10B . . 109.8 ?
    C9 C10 H10B . . 109.8 ?
    H10A C10 H10B . . 108.2 ?
    O5 C11 C12 . . 108.9(5) ?
    O5 C11 H11A . . 109.9 ?
    C12 C11 H11A . . 109.9 ?
    O5 C11 H11B . . 109.9 ?
    C12 C11 H11B . . 109.9 ?
    H11A C11 H11B . . 108.3 ?
    O6 C12 C11 . . 109.5(5) ?
    O6 C12 H12A . . 109.8 ?
    C11 C12 H12A . . 109.8 ?
    O6 C12 H12B . . 109.8 ?
    C11 C12 H12B . . 109.8 ?
    H12A C12 H12B . . 108.2 ?
    N1 C13 C14 . . 112.8(3) ?
    N1 C13 H13A . . 109.0 ?
    C14 C13 H13A . . 109.0 ?
    N1 C13 H13B . . 109.0 ?
    C14 C13 H13B . . 109.0 ?
    H13A C13 H13B . . 107.8 ?
    O7 C14 C13 . . 108.2(4) ?
    O7 C14 H14A . . 110.1 ?
    C13 C14 H14A . . 110.1 ?
    O7 C14 H14B . . 110.1 ?
    C13 C14 H14B . . 110.1 ?
    H14A C14 H14B . . 108.4 ?
    O7 C15 H15A . . 109.5 ?
    O7 C15 H15B . . 109.5 ?
    H15A C15 H15B . . 109.5 ?
    O7 C15 H15C . . 109.5 ?
    H15A C15 H15C . . 109.5 ?
    H15B C15 H15C . . 109.5 ?
    O11 I1 O8 . . 111.6(3) ?
    O11 I1 O9 . . 114.1(3) ?
    O8 I1 O9 . . 111.0(3) ?
    O11 I1 O10 . . 105.8(4) ?
    O8 I1 O10 . . 106.8(3) ?
    O9 I1 O10 . . 107.0(3) ?
    C13 N1 H1C . . 109.5 ?
    C13 N1 H1D . . 109.5 ?
    H1C N1 H1D . . 109.5 ?
    C13 N1 H1E . . 109.5 ?
    H1C N1 H1E . . 109.5 ?
    H1D N1 H1E . . 109.5 ?
    C2 O1 C3 . . 112.8(5) ?
    C4 O2 C5 . . 113.1(5) ?
    C6 O3 C7 . . 113.4(6) ?
    C9 O4 C8 . . 113.0(5) ?
    C10 O5 C11 . . 112.5(5) ?
    C12 O6 C1 . . 112.1(5) ?
    C14 O7 C15 . . 113.0(4) ?
loop_
    _geom_hbond_atom_site_label_D
    _geom_hbond_atom_site_label_H
    _geom_hbond_atom_site_label_A
    _geom_hbond_site_symmetry_A
    _geom_hbond_distance_DH
    _geom_hbond_distance_HA
    _geom_hbond_distance_DA
    _geom_hbond_angle_DHA
    N1 H1C O1 . 0.89 2.30 3.000(4) 135
    N1 H1C O2 . 0.89 2.15 2.912(4) 144
    N1 H1D O3 . 0.89 2.43 2.980(5) 121
    N1 H1D O4 . 0.89 2.03 2.886(4) 161
    N1 H1E O5 . 0.89 2.43 3.010(5) 123
    N1 H1E O6 . 0.89 2.06 2.870(4) 151
    C1 H1B O11 2_655 0.97 2.54 3.398(9) 148
    C13 H13A O8 . 0.97 2.52 3.288(7) 135
    C13 H13B O1 2_645 0.97 2.54 3.504(6) 171
    C15 H15B O10 2 0.96 2.47 3.370(9) 156
data_global
_journal_date_recd_electronic     2010-12-28
_journal_date_accepted     2011-01-15
_journal_name_full     'Acta Crystallographica, Section E'
_journal_year     2011
_journal_volume     67
_journal_issue      2
_journal_page_first     o472
_journal_page_last     o473
_journal_paper_category     QO
_journal_coeditor_code     VM2071
_publ_contact_author_name     'Jin-Gang Hu*'
_publ_contact_author_address
;
Ordered Matter Science Research Center, Southeast University,
Nanjing 210096, P. R. China
;
_publ_contact_author_email     'jinganghu163@163.com'
_publ_contact_author_fax     '86-25-52090626'
_publ_contact_author_phone     '86-25-52090626'
_publ_section_title
;
2-Methoxyethanaminium periodate 18-crown-6 clathrate
;
loop_
    _publ_author_name
    _publ_author_footnote
    _publ_author_address
    'Jin-Gang Hu' .
;
Ordered Matter Science Research Center, Southeast University,
Nanjing 210096
People's Republic of China
;
