# Supplementary material for: 2-Meth­oxy­ethanaminium periodate 18-crown-6 clathrate
Source: Acta Crystallogr Sect E Struct Rep Online. 2011 Jan 22;67(Pt 2):o472–3. doi: 10.1107/S1600536811002315 (PMC3051565; doi:10.1107/S1600536811002315)
Supplement: Supplementary file 2 [file e-67-0o472-Isup2.hkl]

# 
# h,k,l, Fc-squared, Fo-squared, sigma(Fo-squared) and status flag 
# 
data_I
_shelx_title ' a in P2(1)                  New: P21/c' 
_shelx_refln_list_code          4 
_shelx_F_calc_maximum      311.76 
_exptl_crystal_F_000      1088.00 
_reflns_d_resolution_high  0.7700 
 
loop_ 
 _symmetry_equiv_pos_as_xyz 
 'x, y, z' 
 '-x, y+1/2, -z+1/2' 
 '-x, -y, -z' 
 'x, -y-1/2, z-1/2' 
 
_cell_length_a    13.1180 
_cell_length_b     8.4229 
_cell_length_c    22.1760 
_cell_angle_alpha  90.000 
_cell_angle_beta  111.810 
_cell_angle_gamma  90.000 
 
_shelx_F_squared_multiplier     1.000 
 
loop_ 
 _refln_index_h 
 _refln_index_k 
 _refln_index_l 
 _refln_F_squared_calc 
 _refln_F_squared_meas 
 _refln_F_squared_sigma 
 _refln_observed_status 
   2   0   0    53273.91    45770.55   1439.88 o 
   3   0   0    37430.60    30084.57   3833.57 o 
   4   0   0     3077.69     3825.41    370.73 o 
   5   0   0     9266.41    10928.71    945.86 o 
   6   0   0    14800.75    15759.49    808.89 o 
   7   0   0     5720.49     6172.87    299.82 o 
   8   0   0       58.90      138.71     19.89 o 
   9   0   0     7898.63     8467.31    488.39 o 
  10   0   0       77.03      102.74     10.49 o 
  11   0   0     1218.38     1069.67     56.40 o 
  12   0   0      104.99      194.53     62.73 o 
  13   0   0      769.33      660.10     60.92 o 
  14   0   0       82.36       92.37     32.20 o 
  15   0   0      176.57      154.27     42.77 o 
   2   1   0     3082.63     2933.80     41.12 o 
   3   1   0    15881.52    17763.45    523.77 o 
   4   1   0    23720.98    23240.88    934.77 o 
   5   1   0     5789.12     5897.56    167.32 o 
   6   1   0    13790.30    14107.48    536.56 o 
   7   1   0       15.77       39.08      7.18 o 
   8   1   0     4998.53     4729.65    154.27 o 
   9   1   0       96.81      124.05     12.76 o 
  10   1   0     1931.86     1803.87     66.00 o 
  11   1   0       11.35       25.05      7.95 o 
  12   1   0      805.84      723.31     35.81 o 
  13   1   0      185.98      218.07     16.34 o 
  14   1   0      291.15      307.63     33.39 o 
  15   1   0      131.24      154.61     22.68 o 
   0   2   0    91293.55    74724.64   3993.93 o 
   1   2   0     1453.67     1394.00     27.22 o 
   2   2   0    29274.34    30309.67    797.53 o 
   3   2   0     6678.33     6839.96    219.33 o 
   4   2   0    15256.12    15432.42    383.34 o 
   5   2   0     9370.34     9258.60    241.69 o 
   6   2   0     5491.16     5087.36    154.99 o 
   7   2   0     7504.07     8520.75    524.76 o 
   8   2   0      661.11      610.29     29.27 o 
   9   2   0     5720.46     6041.12    281.96 o 
  10   2   0       10.59       27.45      8.56 o 
  11   2   0     1735.32     1627.64    127.61 o 
  12   2   0      300.78      308.93     27.37 o 
  13   2   0      505.91      474.90     35.60 o 
  14   2   0      114.31      161.07     19.98 o 
  15   2   0      116.06       88.14     20.45 o 
   1   3   0      730.94      663.47     14.72 o 
   2   3   0     2403.80     2816.46     65.24 o 
   3   3   0     7498.37     7719.59    211.52 o 
   4   3   0      249.87      284.64     14.31 o 
   5   3   0     6456.01     6116.42    194.91 o 
   6   3   0     3464.27     3529.67    124.45 o 
   7   3   0     1340.54     1268.90     51.39 o 
   8   3   0     5203.88     5233.40    271.22 o 
   9   3   0        0.95        2.88      4.49 o 
  10   3   0     1656.32     1518.30     84.50 o 
  11   3   0      120.90      136.85     22.72 o 
  12   3   0      658.46      646.86     45.94 o 
  13   3   0      113.91      124.39     17.57 o 
  14   3   0      271.89      273.45     28.03 o 
  15   3   0       84.64      119.00     22.25 o 
   0   4   0       84.73       76.41      6.64 o 
   1   4   0      449.86      651.30     17.90 o 
   2   4   0    13664.82    14489.51    537.65 o 
   3   4   0      105.04      154.45      6.76 o 
   4   4   0     8956.06     9313.17    306.56 o 
   5   4   0     2921.66     2996.77    175.63 o 
   6   4   0     1423.94     1631.61     73.62 o 
   7   4   0     2150.38     2068.75     79.34 o 
   8   4   0      957.98      824.32     37.16 o 
   9   4   0      943.71      936.89     90.82 o 
  10   4   0       89.66       67.74     13.72 o 
  11   4   0      747.22      736.88     52.81 o 
  12   4   0       16.48       48.23     12.28 o 
  13   4   0      119.80       91.00     16.23 o 
  14   4   0      101.73      121.02     19.55 o 
   1   5   0     7338.40     7631.36    286.05 o 
   2   5   0      795.66      970.12     32.45 o 
   3   5   0     2948.62     2979.79     99.99 o 
   4   5   0     1171.09     1346.41     44.57 o 
   5   5   0      421.27      364.69     17.54 o 
   6   5   0      588.29      556.28     42.89 o 
   7   5   0      694.93      592.08     27.48 o 
   8   5   0      289.57      298.95     24.71 o 
   9   5   0       17.27       27.19      9.23 o 
  10   5   0      803.92      951.77     72.92 o 
  11   5   0       65.09       94.59     18.52 o 
  12   5   0      266.19      244.90     26.92 o 
  13   5   0        8.19       28.35     11.83 o 
  14   5   0       23.30        9.57     10.86 o 
   0   6   0      440.96      502.76     31.14 o 
   1   6   0      574.67      562.67     24.00 o 
   2   6   0     2509.40     2586.25     96.91 o 
   3   6   0       61.01       45.02      5.91 o 
   4   6   0      366.72      358.69     19.67 o 
   5   6   0     1020.10     1061.05     47.23 o 
   6   6   0       70.91       63.08     12.82 o 
   7   6   0      499.21      548.24     40.10 o 
   8   6   0       11.01       -2.26      7.08 o 
   9   6   0       27.95       41.36     12.26 o 
  10   6   0        0.01       23.56     14.91 o 
  11   6   0      183.36      184.30     27.90 o 
  12   6   0       41.14       31.96     13.22 o 
  13   6   0       59.59       27.46     12.84 o 
   1   7   0     1018.25      827.70     45.33 o 
   2   7   0      328.54      289.60     19.09 o 
   3   7   0      263.60      217.25     13.97 o 
   4   7   0      342.52      305.20     16.36 o 
   5   7   0       25.05        8.73      6.26 o 
   6   7   0      403.21      465.83     44.50 o 
   7   7   0      148.99      113.47     17.10 o 
   8   7   0      137.81      153.80     20.19 o 
   9   7   0        5.53      -11.33     11.33 o 
  10   7   0       85.37       72.41     17.09 o 
  11   7   0       10.26       18.19     11.17 o 
  12   7   0       36.38       24.62     14.15 o 
   0   8   0        2.68        9.76      9.59 o 
   1   8   0        0.01        7.18      5.95 o 
   2   8   0      186.06      163.26     12.60 o 
   3   8   0       19.68       75.67      9.92 o 
   4   8   0      130.02       92.19     13.78 o 
   5   8   0        9.19        0.34      7.37 o 
   6   8   0        0.13       21.84     13.86 o 
   7   8   0       39.44       17.24     10.59 o 
   8   8   0        0.05        4.13      9.70 o 
   9   8   0        4.52       36.14     23.82 o 
  10   8   0        0.95        7.92     10.66 o 
   1   9   0        9.48        3.77      5.30 o 
   2   9   0       18.35       17.72      6.26 o 
   3   9   0       85.42       51.63     13.39 o 
   4   9   0       16.52       29.57     11.52 o 
   5   9   0       81.19       46.42     19.71 o 
   6   9   0       10.71       12.73     10.18 o 
   7   9   0       25.83        0.70     10.47 o 
   8   9   0       38.84       49.37     29.13 o 
   0  10   0       17.82        7.64      8.74 o 
   1  10   0        0.35       26.71     12.97 o 
   2  10   0        9.24       43.64     18.94 o 
   3  10   0        1.88       17.89      9.29 o 
   4  10   0        0.12        5.46     10.23 o 
   5  10   0       18.04       30.50     12.84 o 
   6  10   0        1.87       10.40     11.27 o 
 -15   1   1       17.08       22.69     16.22 o 
 -14   1   1        2.23        3.47      8.29 o 
 -13   1   1       11.24        6.59      5.84 o 
 -12   1   1        0.64        0.26      5.01 o 
 -11   1   1       65.84       80.34      6.99 o 
 -10   1   1      473.21      457.36     18.59 o 
  -9   1   1        0.79        3.84      5.48 o 
  -8   1   1     1204.84     1260.48     37.03 o 
  -7   1   1      816.93      896.71     25.02 o 
  -6   1   1      232.35      230.55      9.69 o 
  -5   1   1      289.46      377.07     22.62 o 
  -4   1   1       33.25       95.84      5.59 o 
  -3   1   1     9511.48     9628.98    185.16 o 
  -2   1   1     2766.45     2689.65     68.40 o 
   1   1   1       89.92       98.10      3.21 o 
   2   1   1      107.30      100.98      1.45 o 
   3   1   1     6818.02     6545.39    141.51 o 
   4   1   1      432.41      360.45     14.36 o 
   5   1   1      946.53     1018.22     51.33 o 
   6   1   1       67.61       29.06      3.73 o 
   7   1   1     1117.35     1125.30     36.06 o 
   8   1   1      418.75      395.15     26.95 o 
   9   1   1        4.65       15.88      4.59 o 
  10   1   1       61.02       91.67     11.52 o 
  11   1   1       13.14       25.31      9.86 o 
  12   1   1        1.06       -3.18      5.99 o 
  13   1   1        0.11        1.48      6.01 o 
  14   1   1        5.79       38.68     20.67 o 
  15   1   1        0.35      -14.61     14.61 o 
 -15   2   1       10.94       31.67     14.94 o 
 -14   2   1       46.50       54.55     11.89 o 
 -13   2   1       28.78       14.17      6.51 o 
 -12   2   1      141.46      158.40     18.15 o 
 -11   2   1      119.05      109.64     12.78 o 
 -10   2   1       11.97       24.06      8.75 o 
  -9   2   1      254.23      272.46     19.35 o 
  -8   2   1     3450.11     3493.60    127.49 o 
  -7   2   1      343.95      362.35     14.22 o 
  -6   2   1       32.77       71.70     10.41 o 
  -5   2   1     1389.87     1378.65     38.39 o 
  -4   2   1     1134.70     1146.70     27.46 o 
  -3   2   1     3063.62     3028.43    117.64 o 
  -2   2   1    16440.02    17577.77    680.48 o 
  -1   2   1    12465.26    14167.10    394.21 o 
   0   2   1     1327.22     1232.49     24.27 o 
   1   2   1    69237.08    59021.37   1837.14 o 
   2   2   1      791.01      846.16     17.40 o 
   3   2   1      692.11      758.52     23.66 o 
   4   2   1      896.20      812.43     15.30 o 
   5   2   1      191.93      154.21      6.30 o 
   6   2   1      276.95      217.00     10.42 o 
   7   2   1      123.35      124.70     11.21 o 
   8   2   1      571.87      674.96     22.05 o 
   9   2   1       95.48       95.62      6.56 o 
  10   2   1       61.45       80.76      8.09 o 
  11   2   1      211.07      233.78     15.71 o 
  12   2   1       29.34       45.25     10.10 o 
  13   2   1      124.51      123.05     16.96 o 
  14   2   1        7.27        7.57      8.46 o 
  15   2   1       22.04       22.78     13.19 o 
 -15   3   1       15.53      107.19     65.03 o 
 -14   3   1       19.61       21.44     10.53 o 
 -13   3   1      208.68      224.01     23.08 o 
 -12   3   1        3.68       -1.95      6.43 o 
 -11   3   1      221.18      276.12     19.13 o 
 -10   3   1      189.35      210.57     19.47 o 
  -9   3   1       52.90       23.50      4.73 o 
  -8   3   1     1521.17     1485.77     85.62 o 
  -7   3   1       83.96       84.76     13.52 o 
  -6   3   1      224.68      154.60      8.47 o 
  -5   3   1       89.46       90.13      6.43 o 
  -4   3   1     2425.15     2424.10     67.27 o 
  -3   3   1      936.59     1060.30     48.75 o 
  -2   3   1     7158.78     7452.08    205.73 o 
  -1   3   1     2084.91     2036.16     46.29 o 
   0   3   1     2148.49     1655.89     36.32 o 
   1   3   1     2511.17     2700.94     63.19 o 
   2   3   1        8.25       46.09      6.15 o 
   3   3   1       47.30       57.75      3.90 o 
   4   3   1       16.25       16.69      2.15 o 
   5   3   1     2861.03     2715.89     64.54 o 
   6   3   1      439.55      401.36     15.03 o 
   7   3   1     2980.22     2935.20    123.06 o 
   8   3   1       56.62       84.38     17.18 o 
   9   3   1      575.35      625.53     27.13 o 
  10   3   1      145.70      152.67     11.46 o 
  11   3   1      116.08      128.29     17.03 o 
  12   3   1        2.45       -3.52      7.70 o 
  13   3   1        4.76       43.81     11.77 o 
  14   3   1       24.21       42.23     12.48 o 
 -14   4   1       53.10       81.14     16.67 o 
 -13   4   1        8.06       17.25      9.49 o 
 -12   4   1      155.60      218.36     23.12 o 
 -11   4   1      214.58      218.71     23.51 o 
 -10   4   1      229.42      226.88     15.76 o 
  -9   4   1       46.15       38.31      9.10 o 
  -8   4   1     2771.10     2965.29    130.36 o 
  -7   4   1      511.87      504.05     23.17 o 
  -6   4   1      807.10      781.95     31.46 o 
  -5   4   1     2166.26     2052.33     76.36 o 
  -4   4   1       25.40       38.37      3.36 o 
  -3   4   1     2805.63     2604.82     71.31 o 
  -2   4   1      319.31      484.66     14.51 o 
  -1   4   1      118.80       95.25      5.17 o 
   0   4   1     2331.91     2246.13     62.25 o 
   1   4   1     5612.48     5182.85    161.06 o 
   2   4   1      159.63      172.22      7.04 o 
   3   4   1     1252.49     1214.23     32.50 o 
   4   4   1     3255.64     3264.62     90.50 o 
   5   4   1      408.79      373.00     10.42 o 
   6   4   1     1081.91     1089.86     44.13 o 
   7   4   1        4.64       28.61      5.99 o 
   8   4   1      543.39      578.17     37.43 o 
   9   4   1       37.37       67.28     11.70 o 
  10   4   1      544.70      597.62     44.08 o 
  11   4   1       63.01       94.29     16.60 o 
  12   4   1       88.83      134.85     19.65 o 
  13   4   1      221.85      313.16     33.75 o 
  14   4   1        1.97       40.80     13.17 o 
 -14   5   1        0.08       11.00      9.94 o 
 -13   5   1      181.32      237.48     27.47 o 
 -12   5   1        1.82        1.40      8.82 o 
 -11   5   1      240.76      335.69     32.47 o 
 -10   5   1      111.41      167.21     21.21 o 
  -9   5   1      118.08      193.40     19.03 o 
  -8   5   1      895.36      837.18     38.65 o 
  -7   5   1     1522.76     1677.32     73.06 o 
  -6   5   1     1215.07     1226.93     60.27 o 
  -5   5   1      307.99      320.86     15.97 o 
  -4   5   1     3875.05     4161.32    144.60 o 
  -3   5   1      951.54      885.02     29.37 o 
  -2   5   1     5098.18     5123.15    182.00 o 
  -1   5   1      783.87      710.56     24.73 o 
   0   5   1     1380.52     1201.56     39.40 o 
   1   5   1     1685.70     1712.99     55.73 o 
   2   5   1      444.89      335.98     13.28 o 
   3   5   1     2147.64     2306.95     76.45 o 
   4   5   1       93.43      100.10      6.60 o 
   5   5   1     1064.48     1037.17     30.81 o 
   6   5   1      130.67      113.25      8.14 o 
   7   5   1      725.46      818.58     51.38 o 
   8   5   1        9.69       10.42      8.20 o 
   9   5   1      331.77      383.57     31.33 o 
  10   5   1      163.73      256.40     27.42 o 
  11   5   1      144.93      168.01     21.84 o 
  12   5   1       81.22       91.61     20.05 o 
  13   5   1       23.60       32.29     13.86 o 
 -13   6   1       14.06       46.05     14.46 o 
 -12   6   1      140.88      219.75     28.58 o 
 -11   6   1        1.34        3.58     10.95 o 
 -10   6   1      336.74      376.37     34.21 o 
  -9   6   1       81.81       80.68     14.19 o 
  -8   6   1      287.40      362.15     30.27 o 
  -7   6   1      743.62      798.68     54.62 o 
  -6   6   1      341.48      387.47     23.56 o 
  -5   6   1     1528.91     1714.22     79.51 o 
  -4   6   1      412.21      483.85     20.85 o 
  -3   6   1     2153.55     2269.60     86.52 o 
  -2   6   1        0.16       14.40      9.13 o 
  -1   6   1     2521.94     2649.70    100.16 o 
   0   6   1       12.54       17.18      7.11 o 
   1   6   1      858.98      747.17     29.32 o 
   2   6   1      369.04      437.58     19.38 o 
   3   6   1      434.10      432.70     19.30 o 
   4   6   1      810.23      909.53     32.99 o 
   5   6   1        6.67       11.02      4.56 o 
   6   6   1      717.20      838.79     67.12 o 
   7   6   1       48.21       95.12     17.00 o 
   8   6   1      352.72      402.75     36.07 o 
   9   6   1      150.85      205.18     26.12 o 
  10   6   1      261.95      271.98     28.85 o 
  11   6   1      101.04      159.32     23.85 o 
  12   6   1       76.54      113.40     21.14 o 
 -12   7   1        3.56       -2.02     10.70 o 
 -11   7   1      100.50      162.26     25.95 o 
 -10   7   1       91.28       77.98     16.61 o 
  -9   7   1      452.81      615.25     52.32 o 
  -8   7   1      199.06      232.73     25.62 o 
  -7   7   1       28.31       85.52     14.67 o 
  -6   7   1      307.86      330.32     27.76 o 
  -5   7   1        5.83       44.46     16.89 o 
  -4   7   1      405.78      455.36     30.30 o 
  -3   7   1       43.45       79.89      8.40 o 
  -2   7   1      882.11      952.05     41.61 o 
  -1   7   1      177.25      187.37     12.85 o 
   0   7   1      991.09     1076.24     47.95 o 
   1   7   1      785.66      866.19     38.36 o 
   2   7   1     1140.69     1095.90     46.35 o 
   3   7   1      984.31     1014.48     41.13 o 
   4   7   1      375.52      347.82     17.31 o 
   5   7   1      989.24     1108.74     69.74 o 
   6   7   1       10.55       32.24     10.02 o 
   7   7   1      553.24      709.19     57.72 o 
   8   7   1        8.16       -8.10      9.38 o 
   9   7   1       69.56      101.41     18.94 o 
  10   7   1       17.16       59.15     14.91 o 
  11   7   1       46.09       87.60     17.05 o 
 -10   8   1      173.49      215.58     29.24 o 
  -9   8   1       23.49       34.13     20.95 o 
  -8   8   1        1.15       11.11      9.59 o 
  -7   8   1      106.49      134.22     19.40 o 
  -6   8   1        6.27       26.47     11.18 o 
  -5   8   1      241.45      249.79     24.57 o 
  -4   8   1       79.97      122.55     12.41 o 
  -3   8   1      268.79      310.45     18.54 o 
  -2   8   1      158.62      154.74     14.52 o 
  -1   8   1      666.09      669.14     32.23 o 
   0   8   1       81.42       64.63      8.47 o 
   1   8   1      103.71      109.48     11.16 o 
   2   8   1      351.76      362.33     23.73 o 
   3   8   1      339.38      321.68     19.21 o 
   4   8   1      261.34      289.61     25.48 o 
   5   8   1       30.17       28.20     10.01 o 
   6   8   1      498.11      598.15     49.91 o 
   7   8   1        5.07       48.16     14.43 o 
   8   8   1      205.05      234.54     30.24 o 
   9   8   1       29.15       66.12     17.09 o 
  10   8   1       27.98       52.42     15.47 o 
  -9   9   1       57.93       96.44     25.07 o 
  -8   9   1        5.73       26.93     12.10 o 
  -7   9   1       28.81       67.94     16.38 o 
  -6   9   1      236.12      220.90     25.91 o 
  -5   9   1       29.07       66.92     14.50 o 
  -4   9   1      149.28      160.58     20.77 o 
  -3   9   1        2.40       -1.44      6.16 o 
  -2   9   1      198.56      187.31     15.69 o 
  -1   9   1        2.48        5.22      5.33 o 
   0   9   1      283.58      287.95     19.61 o 
   1   9   1       33.51       54.60      9.02 o 
   2   9   1      153.44      153.25     15.89 o 
   3   9   1      239.38      260.91     35.31 o 
   4   9   1       54.47       56.60     13.25 o 
   5   9   1       75.81      134.49     27.89 o 
   6   9   1        1.90        8.04     10.40 o 
   7   9   1      149.70      169.96     35.24 o 
   8   9   1        0.15        1.90     10.32 o 
  -6  10   1       39.85       38.73     15.80 o 
  -5  10   1       37.33       60.52     15.50 o 
  -4  10   1       15.96       38.37     14.78 o 
  -3  10   1       94.99       82.29     15.27 o 
  -2  10   1       59.67       50.56     13.50 o 
  -1  10   1      164.27      151.39     18.43 o 
   0  10   1       25.00       19.89      8.89 o 
   1  10   1        1.33       -3.78     10.08 o 
   2  10   1       46.37       37.06     13.11 o 
   3  10   1       26.72        5.31      8.77 o 
   4  10   1       22.23       23.83     12.00 o 
   5  10   1       29.70       32.45     14.33 o 
   6  10   1       21.35       20.58     12.32 o 
 -16   0   2        1.63       -9.13     18.74 o 
 -15   0   2      315.85      308.98     40.23 o 
 -14   0   2        3.31       -2.90      9.70 o 
 -13   0   2      958.67      993.46     85.09 o 
 -12   0   2      755.86      616.38     36.57 o 
 -11   0   2     1206.04     1284.35     70.58 o 
 -10   0   2     2916.07     2701.69    139.53 o 
  -9   0   2       53.77       91.99     12.19 o 
  -8   0   2    10858.35    12771.42    853.57 o 
  -7   0   2     9620.55     9620.05    462.04 o 
  -6   0   2     2601.66     3064.82    111.33 o 
  -5   0   2       16.79       40.84     10.76 o 
  -4   0   2    27718.35    26163.92   1131.40 o 
  -3   0   2    39140.76    34322.42   1352.07 o 
  -2   0   2    15191.90    13277.25    320.26 o 
   1   0   2    25544.38    21657.58    887.00 o 
   2   0   2    14912.09    19981.45   2648.08 o 
   3   0   2    40367.32    41667.95   2590.57 o 
   4   0   2      743.66      681.29     45.18 o 
   5   0   2    34662.49    31737.62   1789.36 o 
   6   0   2      601.65      525.67     22.18 o 
   7   0   2    11483.22    12663.61    721.40 o 
   8   0   2     2582.16     2577.37    123.42 o 
   9   0   2     4843.46     4812.46    263.71 o 
  10   0   2     1886.63     1844.78     97.54 o 
  11   0   2      426.07      326.42     21.38 o 
  12   0   2      823.33      773.11     50.68 o 
  13   0   2       25.44       54.59     15.59 o 
  14   0   2      430.81      438.30     80.26 o 
  15   0   2       12.82       -4.33     17.78 o 
 -16   1   2      283.55      296.81     46.42 o 
 -15   1   2       17.55       28.79     13.60 o 
 -14   1   2      572.59      559.77     38.88 o 
 -13   1   2      210.53      164.87     14.70 o 
 -12   1   2     1361.50     1408.20     67.84 o 
 -11   1   2     1327.26     1098.76     39.97 o 
 -10   1   2     2631.02     2667.57     95.70 o 
  -9   1   2     6603.04     6826.14    254.78 o 
  -8   1   2      175.51      163.46      7.93 o 
  -7   1   2    26486.87    26834.77   1109.20 o 
  -6   1   2      201.03      266.22     13.43 o 
  -5   1   2    12601.38    12167.37    334.12 o 
  -4   1   2    10242.65    10002.70    474.26 o 
  -3   1   2    23463.41    20244.13    928.36 o 
  -2   1   2     6605.23     7531.88    171.32 o 
  -1   1   2    34362.66    30128.02    477.88 o 
   0   1   2    32523.92    28485.84    433.31 o 
   1   1   2     2805.19     3431.33    100.72 o 
   2   1   2    61127.67    53869.21   2041.30 o 
   3   1   2      123.08      192.00      4.73 o 
   4   1   2     4363.93     4302.91     99.35 o 
   5   1   2     3319.56     3447.71    138.12 o 
   6   1   2     6702.91     7226.75    231.42 o 
   7   1   2     3724.59     3624.84    128.18 o 
   8   1   2     4693.30     5004.15    198.94 o 
   9   1   2     2936.68     2750.64    108.79 o 
  10   1   2      259.27      250.73     13.97 o 
  11   1   2     1966.71     1710.06     74.49 o 
  12   1   2       38.71       13.58      5.40 o 
  13   1   2      469.15      472.88     33.23 o 
  14   1   2        7.75       49.75     23.96 o 
  15   1   2      202.78      186.00     34.66 o 
 -15   2   2      292.28      267.11     32.79 o 
 -14   2   2       46.33       38.42     10.66 o 
 -13   2   2      402.68      435.12     27.62 o 
 -12   2   2      754.89      693.32     36.81 o 
 -11   2   2      597.21      685.51     34.69 o 
 -10   2   2      862.47      868.03     35.93 o 
  -9   2   2      273.83      294.62     21.87 o 
  -8   2   2     4575.15     4987.56    249.71 o 
  -7   2   2      841.27      874.97     37.87 o 
  -6   2   2    10802.49    11658.26    923.84 o 
  -5   2   2      738.27      701.74     22.48 o 
  -4   2   2    16683.97    16076.00    587.03 o 
  -3   2   2    13900.38    13402.95    318.52 o 
  -2   2   2    18670.43    20323.03    721.10 o 
  -1   2   2    25647.37    23091.10   1497.59 o 
   0   2   2    16687.34    17470.38    512.97 o 
   1   2   2    23043.28    22084.35    509.69 o 
   2   2   2     2316.98     2554.51     51.80 o 
   3   2   2    13918.43    13433.99    636.41 o 
   4   2   2      214.96      240.14      9.31 o 
   5   2   2    14454.80    14179.59    492.22 o 
   6   2   2       99.84       85.80      8.99 o 
   7   2   2     4297.99     4111.63    215.01 o 
   8   2   2     1112.54     1272.06     41.80 o 
   9   2   2     1064.03     1143.01     40.39 o 
  10   2   2      906.41      919.07     41.32 o 
  11   2   2      248.86      208.95     14.97 o 
  12   2   2      569.76      553.79     37.75 o 
  13   2   2       20.07        6.96      7.84 o 
  14   2   2      346.57      415.34     44.96 o 
  15   2   2        6.30       13.64     14.76 o 
 -15   3   2        6.49        1.08      9.83 o 
 -14   3   2      112.01      146.68     23.52 o 
 -13   3   2      190.00      171.88     19.54 o 
 -12   3   2      506.68      570.57     32.99 o 
 -11   3   2      932.12      943.16     47.18 o 
 -10   3   2      457.89      446.31     23.12 o 
  -9   3   2     2012.44     1909.11     78.21 o 
  -8   3   2        8.49       13.75      5.99 o 
  -7   3   2     9198.34     9443.51    425.91 o 
  -6   3   2      216.50      216.31     11.58 o 
  -5   3   2    18247.21    18005.46    806.23 o 
  -4   3   2      895.26      857.56     34.82 o 
  -3   3   2    12659.99    13406.47    414.76 o 
  -2   3   2    15936.85    14101.04    643.70 o 
  -1   3   2     3522.01     3769.50    115.88 o 
   0   3   2     7769.44     8314.82    230.93 o 
   1   3   2      401.05      373.71      8.30 o 
   2   3   2    13348.97    13834.61    415.56 o 
   3   3   2      111.85      162.97      4.30 o 
   4   3   2    14041.77    13993.26    500.28 o 
   5   3   2     1513.50     1726.95     49.68 o 
   6   3   2     1902.05     1843.50     46.20 o 
   7   3   2     1336.35     1402.43     87.37 o 
   8   3   2      762.21      759.98     64.48 o 
   9   3   2      322.49      299.01     26.73 o 
  10   3   2      298.97      307.32     25.09 o 
  11   3   2      494.94      583.80     44.22 o 
  12   3   2       31.05       27.31     11.65 o 
  13   3   2      300.47      319.71     30.04 o 
  14   3   2        2.16        4.26      8.30 o 
 -15   4   2      117.84      114.42     20.02 o 
 -14   4   2       66.00       67.43     14.83 o 
 -13   4   2      301.18      327.02     29.93 o 
 -12   4   2      135.61      131.63     19.70 o 
 -11   4   2      486.40      585.55     42.86 o 
 -10   4   2      565.28      474.22     28.80 o 
  -9   4   2     1479.25     1577.63    100.89 o 
  -8   4   2      633.63      564.13     37.83 o 
  -7   4   2       91.46       67.67      7.91 o 
  -6   4   2     4545.86     4603.59    189.28 o 
  -5   4   2      308.75      394.24     18.90 o 
  -4   4   2     5408.16     5898.20    182.41 o 
  -3   4   2     1383.06     1319.12     35.04 o 
  -2   4   2     3754.76     3732.53    109.60 o 
  -1   4   2    16349.99    16418.26    635.64 o 
   0   4   2     4838.88     4850.10    148.00 o 
   1   4   2     8305.47     8970.60    301.51 o 
   2   4   2        3.65       24.87      5.71 o 
   3   4   2     3920.90     4413.52    156.21 o 
   4   4   2      217.67      216.26      9.06 o 
   5   4   2     2551.40     2533.53     66.35 o 
   6   4   2      574.11      620.08     45.37 o 
   7   4   2     1397.29     1378.71     75.60 o 
   8   4   2      342.11      441.34     32.02 o 
   9   4   2      267.56      170.73     17.11 o 
  10   4   2      518.18      521.96     40.86 o 
  11   4   2      159.83      160.88     19.89 o 
  12   4   2      395.05      451.51     41.43 o 
  13   4   2       71.13       57.29     14.47 o 
  14   4   2       72.17       85.52     17.13 o 
 -14   5   2      133.11      177.50     27.24 o 
 -13   5   2       62.57       37.46     13.38 o 
 -12   5   2       74.21       91.48     16.93 o 
 -11   5   2      142.27      124.25     17.76 o 
 -10   5   2        5.90        1.58      7.75 o 
  -9   5   2     1206.23     1021.80     49.98 o 
  -8   5   2      347.55      396.68     23.01 o 
  -7   5   2     1493.57     1486.89     66.01 o 
  -6   5   2       36.35       37.48      6.51 o 
  -5   5   2     2743.98     3117.56    102.21 o 
  -4   5   2      226.10      289.11     18.49 o 
  -3   5   2     1929.22     1916.03     62.93 o 
  -2   5   2      839.76      775.41     29.84 o 
  -1   5   2      298.17      267.19     11.64 o 
   0   5   2     2088.12     2030.21     66.13 o 
   1   5   2       55.89       74.01      7.70 o 
   2   5   2     1965.54     2018.01     62.85 o 
   3   5   2       26.74       40.86      6.70 o 
   4   5   2     4558.84     4684.77    156.89 o 
   5   5   2       11.39       16.98      4.15 o 
   6   5   2     1580.14     1593.19     92.55 o 
   7   5   2      705.06      813.51     50.34 o 
   8   5   2      533.44      495.05     39.61 o 
   9   5   2      316.09      342.08     28.62 o 
  10   5   2      220.43      150.56     18.85 o 
  11   5   2       65.47      138.55     24.97 o 
  12   5   2       16.79       -3.97     10.76 o 
  13   5   2      143.53      104.94     19.61 o 
 -13   6   2       80.34      119.49     21.82 o 
 -12   6   2        5.17       23.87     11.78 o 
 -11   6   2       98.87      131.60     33.20 o 
 -10   6   2      683.09      609.32     47.08 o 
  -9   6   2      373.17      495.33     38.99 o 
  -8   6   2      493.62      455.56     34.09 o 
  -7   6   2      251.11      214.23     14.77 o 
  -6   6   2      603.49      540.94     31.16 o 
  -5   6   2      268.68      213.34     14.81 o 
  -4   6   2     1534.00     1691.98     86.73 o 
  -3   6   2       25.01       30.41      7.00 o 
  -2   6   2     1054.00     1111.83     48.43 o 
  -1   6   2     1863.71     1879.11     69.72 o 
   0   6   2     1188.36     1316.59     49.74 o 
   1   6   2     1299.28     1350.87     50.49 o 
   2   6   2      129.56      168.29     10.64 o 
   3   6   2      988.28      923.79     34.91 o 
   4   6   2       64.42       66.65      5.82 o 
   5   6   2      390.18      336.13     26.35 o 
   6   6   2       40.02       30.63     10.36 o 
   7   6   2      556.94      497.12     43.98 o 
   8   6   2       58.57       61.62     13.25 o 
   9   6   2      156.96      132.61     21.64 o 
  10   6   2      148.32      177.99     22.63 o 
  11   6   2        4.09       -9.35     10.82 o 
  12   6   2       88.02      112.49     20.78 o 
 -12   7   2        4.91        7.73     15.40 o 
 -11   7   2       41.48       25.07     13.03 o 
 -10   7   2       22.10        2.65     10.89 o 
  -9   7   2      187.47      159.06     21.10 o 
  -8   7   2       33.19       62.90     14.36 o 
  -7   7   2       25.05       15.19      8.11 o 
  -6   7   2       82.60       57.84      8.63 o 
  -5   7   2      351.81      298.18     19.99 o 
  -4   7   2      175.41      157.70     12.55 o 
  -3   7   2      321.91      321.03     24.00 o 
  -2   7   2      173.14      184.15     12.21 o 
  -1   7   2      152.83      151.24     11.03 o 
   0   7   2      202.93      177.22     12.90 o 
   1   7   2      288.00      247.17     14.22 o 
   2   7   2      178.74      159.62     11.44 o 
   3   7   2      115.68       90.35      8.42 o 
   4   7   2      470.94      355.56     23.64 o 
   5   7   2       71.05       68.62     13.39 o 
   6   7   2      170.61      159.79     20.65 o 
   7   7   2       14.16       55.74     15.47 o 
   8   7   2       41.15       29.10     17.00 o 
   9   7   2       98.36       96.79     18.55 o 
  10   7   2       74.32       57.38     13.59 o 
  11   7   2       17.88       37.45     16.92 o 
 -11   8   2        1.40       26.78     16.77 o 
 -10   8   2       33.89       16.17     11.14 o 
  -9   8   2       13.22       37.51     17.35 o 
  -8   8   2       63.83       28.90     11.25 o 
  -7   8   2        5.74        1.16      8.33 o 
  -6   8   2      156.48      141.18     18.59 o 
  -5   8   2        0.20       -5.77      6.06 o 
  -4   8   2       70.01       62.48     16.68 o 
  -3   8   2       12.59       50.93     12.07 o 
  -2   8   2       63.32       50.13      8.04 o 
  -1   8   2       50.75       30.89      7.41 o 
   0   8   2      122.31      102.12      9.97 o 
   1   8   2      131.95      101.16     10.95 o 
   2   8   2        3.94        0.89      4.63 o 
   3   8   2      115.50       81.04     11.48 o 
   4   8   2        8.95       23.91      9.94 o 
   5   8   2      125.93       91.48     15.44 o 
   6   8   2        0.10        6.61      8.96 o 
   7   8   2       66.94       64.75     15.99 o 
   8   8   2        9.55       -2.55     10.89 o 
   9   8   2       13.27       -6.61     11.46 o 
  10   8   2        0.26       -2.23      9.59 o 
  -9   9   2        2.14        4.45     11.98 o 
  -8   9   2        4.60        9.11     18.94 o 
  -7   9   2       14.11       40.92     13.54 o 
  -6   9   2        4.62       14.42      9.76 o 
  -5   9   2        3.45        4.59     15.12 o 
  -4   9   2        3.58       -4.79      9.85 o 
  -3   9   2        0.66        3.51      6.50 o 
  -2   9   2       48.48       33.11      8.53 o 
  -1   9   2        1.98       16.61     12.44 o 
   0   9   2       33.13        4.29      5.45 o 
   1   9   2       19.89       24.19      6.78 o 
   2   9   2       14.26        2.24      7.14 o 
   3   9   2        3.97       15.03      9.66 o 
   4   9   2        5.83       -8.92      9.20 o 
   5   9   2       18.37       46.74     12.97 o 
   6   9   2        4.99       -8.30     10.50 o 
   7   9   2        3.44       -2.96      9.82 o 
   8   9   2        0.12        5.30     10.43 o 
  -6  10   2       11.92       50.16     35.04 o 
  -5  10   2        0.31       -7.05     11.16 o 
  -4  10   2        5.08        3.26      9.09 o 
  -3  10   2        9.51        0.02      7.43 o 
  -2  10   2        1.34        5.95      8.28 o 
  -1  10   2       10.59       24.63      8.64 o 
   0  10   2        0.29       -1.74      6.65 o 
   1  10   2        0.68       -1.31      8.10 o 
   2  10   2       13.11        8.90      9.65 o 
   3  10   2        1.81       -1.87      8.96 o 
   4  10   2       11.19        3.70      8.90 o 
   5  10   2        4.47      -12.15     12.15 o 
 -16   1   3        0.06        0.56     10.06 o 
 -15   1   3        1.11       -3.42      7.78 o 
 -14   1   3        5.78       -4.39      7.34 o 
 -13   1   3       31.07       30.29      6.97 o 
 -12   1   3       25.60       19.83      6.02 o 
 -11   1   3       11.15       26.18      6.48 o 
 -10   1   3       39.77       63.99      5.95 o 
  -9   1   3       29.38       39.42      8.17 o 
  -8   1   3      389.60      435.97     15.21 o 
  -7   1   3       16.39       12.03      2.62 o 
  -6   1   3      561.06      570.14     13.40 o 
  -5   1   3       97.19      108.09      5.74 o 
  -4   1   3     3414.01     3126.09    154.70 o 
  -3   1   3    11777.51    11418.96    341.64 o 
  -2   1   3     1008.45      942.72     15.24 o 
  -1   1   3     1734.43     1337.76     17.71 o 
   0   1   3       65.91       90.62      2.78 o 
   1   1   3     1185.97     1001.83     34.89 o 
   2   1   3     2419.23     2658.01     49.68 o 
   3   1   3      795.90     1169.68     21.49 o 
   4   1   3      198.14      266.25      9.96 o 
   5   1   3      273.97      268.34     13.42 o 
   6   1   3      103.83       98.58      5.24 o 
   7   1   3      428.57      455.76     15.58 o 
   8   1   3        1.94        7.96      3.94 o 
   9   1   3      127.97       97.89      7.44 o 
  10   1   3       82.69       97.89      9.77 o 
  11   1   3       11.53       12.37      5.35 o 
  12   1   3       60.24       58.95     10.94 o 
  13   1   3        2.81        2.88      6.73 o 
  14   1   3        3.60        9.62     17.06 o 
  15   1   3       33.95       60.12     21.06 o 
 -16   2   3       18.71       19.46     12.59 o 
 -15   2   3        1.50        6.02     10.05 o 
 -14   2   3       29.54       47.35     10.69 o 
 -13   2   3        0.28        5.91      5.87 o 
 -12   2   3       79.90      102.47     12.31 o 
 -11   2   3      355.65      424.47     23.03 o 
 -10   2   3       40.71       90.92      8.68 o 
  -9   2   3      295.84      372.97     21.38 o 
  -8   2   3     3178.60     3411.78    138.10 o 
  -7   2   3     1659.56     1724.69     59.80 o 
  -6   2   3        9.25       36.59      8.38 o 
  -5   2   3       76.66       67.78      4.05 o 
  -4   2   3      959.30      847.12     28.60 o 
  -3   2   3      130.53      198.88      7.28 o 
  -2   2   3    10357.48     9667.08    230.81 o 
  -1   2   3      574.45      752.71     16.61 o 
   0   2   3     1434.63     1116.13     19.03 o 
   1   2   3       91.82       83.84      1.67 o 
   2   2   3     1984.91     2268.50     53.88 o 
   3   2   3        1.31        2.90      1.18 o 
   4   2   3      546.00      592.83     14.83 o 
   5   2   3      134.27      124.21      5.84 o 
   6   2   3      747.21      684.63     19.67 o 
   7   2   3       68.74       55.70      5.98 o 
   8   2   3      369.40      385.84     27.73 o 
   9   2   3      253.34      267.05     12.24 o 
  10   2   3      159.65      155.81     12.24 o 
  11   2   3      188.58      212.97     19.63 o 
  12   2   3       12.48       -3.26      6.18 o 
  13   2   3        0.27       -0.43      6.67 o 
  14   2   3       13.78       24.15     13.00 o 
 -15   3   3       71.29      118.91     19.73 o 
 -14   3   3       34.40       35.02     10.98 o 
 -13   3   3       19.55       14.08      9.18 o 
 -12   3   3      123.61      126.94     20.07 o 
 -11   3   3       20.33       31.69     10.68 o 
 -10   3   3      952.53     1067.70     57.68 o 
  -9   3   3      447.97      511.77     29.09 o 
  -8   3   3     1049.79     1103.18     54.71 o 
  -7   3   3       35.43       42.63      6.54 o 
  -6   3   3     3470.34     3045.01    105.76 o 
  -5   3   3      195.13      210.23     11.46 o 
  -4   3   3        2.51       12.71      3.04 o 
  -3   3   3     4986.26     4852.87    220.24 o 
  -2   3   3        1.13       26.74      7.49 o 
  -1   3   3     1510.99     1230.52     34.91 o 
   0   3   3      138.77      125.93     11.49 o 
   1   3   3      627.73      538.21     16.59 o 
   2   3   3     1009.48     1146.71     42.05 o 
   3   3   3     5548.29     5373.39    222.61 o 
   4   3   3      506.92      483.45     29.46 o 
   5   3   3       62.84       22.68      3.62 o 
   6   3   3     1779.21     1650.85     41.25 o 
   7   3   3      103.54       77.90      6.87 o 
   8   3   3      697.20      799.93     45.63 o 
   9   3   3       24.49       23.21     11.07 o 
  10   3   3      317.23      407.68     32.47 o 
  11   3   3       93.48       93.24     16.75 o 
  12   3   3      290.80      342.52     32.99 o 
  13   3   3       33.26       18.40      9.51 o 
  14   3   3       31.31       23.35     10.73 o 
 -15   4   3        5.73       23.37     12.20 o 
 -14   4   3      119.92      155.65     20.38 o 
 -13   4   3       51.81      101.79     17.48 o 
 -12   4   3        6.99       30.84     10.61 o 
 -11   4   3     1162.03     1269.97     64.84 o 
 -10   4   3        2.19       15.20      9.88 o 
  -9   4   3      287.41      345.69     30.46 o 
  -8   4   3      380.57      327.80     18.31 o 
  -7   4   3     1193.76     1203.98     51.40 o 
  -6   4   3      124.85      133.79     13.63 o 
  -5   4   3     2972.73     2845.32    165.97 o 
  -4   4   3      246.80      205.91      7.73 o 
  -3   4   3      546.38      615.79     17.42 o 
  -2   4   3      728.77      472.30     32.87 o 
  -1   4   3      266.69      327.29     17.84 o 
   0   4   3     3556.94     3249.29    106.07 o 
   1   4   3     2391.86     2158.96    104.19 o 
   2   4   3     2568.32     2268.65     61.83 o 
   3   4   3       28.24       22.53      4.92 o 
   4   4   3     1216.33     1104.56     49.96 o 
   5   4   3     1423.88     1486.70     76.10 o 
   6   4   3      703.78      620.40     23.36 o 
   7   4   3      462.80      470.37     29.80 o 
   8   4   3       11.41        8.07      7.07 o 
   9   4   3      409.34      496.55     36.13 o 
  10   4   3       17.13       32.03     11.03 o 
  11   4   3       84.46      101.39     14.65 o 
  12   4   3        9.82        3.94     10.50 o 
  13   4   3       27.68       44.11     21.13 o 
 -14   5   3       14.42        9.57     11.45 o 
 -13   5   3       15.61       82.14     29.34 o 
 -12   5   3       90.95      109.81     18.49 o 
 -11   5   3        5.11       36.80     11.79 o 
 -10   5   3      339.84      407.95     25.75 o 
  -9   5   3      139.77      171.15     17.93 o 
  -8   5   3      161.82      195.80     15.46 o 
  -7   5   3      281.18      277.46     15.92 o 
  -6   5   3     1521.96     1678.23     72.82 o 
  -5   5   3      554.22      610.36     19.69 o 
  -4   5   3     1852.28     2161.27     73.69 o 
  -3   5   3     1495.74     1455.08     48.89 o 
  -2   5   3     1345.55     1509.63     55.97 o 
  -1   5   3     2957.22     2804.68    101.59 o 
   0   5   3      517.24      375.81     13.91 o 
   1   5   3     2848.31     2764.51     92.06 o 
   2   5   3      315.97      386.96     14.68 o 
   3   5   3     4798.78     4809.46    249.35 o 
   4   5   3     1429.44     1535.53     76.85 o 
   5   5   3     1864.76     2068.81     86.13 o 
   6   5   3     1975.99     2247.14    133.08 o 
   7   5   3      114.64       83.55     12.20 o 
   8   5   3     1140.22     1251.84     78.49 o 
   9   5   3       19.71       20.68      8.89 o 
  10   5   3      220.82      279.00     26.76 o 
  11   5   3       24.33       49.13     14.32 o 
  12   5   3       74.16      108.46     19.35 o 
  13   5   3       23.28       32.58     15.47 o 
 -13   6   3       82.19      120.21     20.83 o 
 -12   6   3       31.38       98.34     17.01 o 
 -11   6   3      181.60      242.18     31.98 o 
 -10   6   3        1.63       19.86      9.79 o 
  -9   6   3      518.58      608.12     44.39 o 
  -8   6   3        0.07       19.76     10.48 o 
  -7   6   3      404.70      466.63     24.79 o 
  -6   6   3      125.92      125.87     11.52 o 
  -5   6   3      548.20      649.97     32.85 o 
  -4   6   3      312.19      311.10     17.65 o 
  -3   6   3      719.10      850.13     32.69 o 
  -2   6   3     1531.01     1516.76     58.01 o 
  -1   6   3      145.23      140.59     17.55 o 
   0   6   3     4545.25     4714.13    194.15 o 
   1   6   3        9.51        2.94      3.85 o 
   2   6   3     3582.79     3881.39    154.82 o 
   3   6   3       27.79       50.61     13.40 o 
   4   6   3     1800.87     1941.04     88.48 o 
   5   6   3      234.97      256.71     23.61 o 
   6   6   3      290.17      315.23     29.32 o 
   7   6   3      378.22      425.88     33.60 o 
   8   6   3       12.50       13.37      9.41 o 
   9   6   3       97.80      166.60     31.08 o 
  10   6   3        0.28       -9.64     13.28 o 
  11   6   3       85.89      148.49     24.12 o 
  12   6   3       23.44       39.97     15.36 o 
 -12   7   3       93.36      102.46     19.47 o 
 -11   7   3       15.14       63.91     17.20 o 
 -10   7   3       54.75       73.95     14.94 o 
  -9   7   3       16.60        0.49     10.68 o 
  -8   7   3      386.24      429.14     35.79 o 
  -7   7   3        6.39       12.18      6.29 o 
  -6   7   3      650.28      728.96     40.31 o 
  -5   7   3      378.69      400.86     24.35 o 
  -4   7   3      768.97      920.93     39.77 o 
  -3   7   3      789.02      785.61     34.51 o 
  -2   7   3      546.46      570.39     28.80 o 
  -1   7   3      915.15      900.09     38.74 o 
   0   7   3       16.49       13.28      7.17 o 
   1   7   3      606.34      647.86     28.69 o 
   2   7   3      257.18      291.78     16.49 o 
   3   7   3      137.85      171.14     17.74 o 
   4   7   3      390.94      481.28     35.10 o 
   5   7   3      452.08      443.06     36.90 o 
   6   7   3      154.60      233.69     31.49 o 
   7   7   3      158.57      155.50     19.78 o 
   8   7   3      427.63      517.85     42.73 o 
   9   7   3       19.11       49.18     13.96 o 
  10   7   3      226.19      291.41     34.11 o 
  11   7   3        1.50       15.53     12.49 o 
 -11   8   3        7.74       82.95     28.70 o 
 -10   8   3        0.62       14.30     10.64 o 
  -9   8   3      436.76      473.68     45.39 o 
  -8   8   3        7.87       27.56     13.25 o 
  -7   8   3      445.81      566.50     48.27 o 
  -6   8   3      138.04      142.58     17.51 o 
  -5   8   3      150.16      144.48     14.94 o 
  -4   8   3      208.72      191.89     17.21 o 
  -3   8   3      146.04      180.88     18.10 o 
  -2   8   3      301.44      284.54     18.18 o 
  -1   8   3       45.69       74.53      8.77 o 
   0   8   3      795.61      802.73     44.60 o 
   1   8   3       20.17       23.93      6.91 o 
   2   8   3      394.48      435.70     29.24 o 
   3   8   3       75.59      109.92     12.85 o 
   4   8   3      180.82      194.06     24.04 o 
   5   8   3       50.72      106.16     17.47 o 
   6   8   3       45.99       52.88     13.58 o 
   7   8   3      138.66      195.27     25.18 o 
   8   8   3        6.70       10.97     16.34 o 
   9   8   3      107.27      158.72     23.48 o 
  10   8   3        0.02       -6.94     12.54 o 
  -9   9   3       15.29        6.64     12.11 o 
  -8   9   3      141.28      167.29     28.57 o 
  -7   9   3        6.86      -10.22     10.22 o 
  -6   9   3       23.38       38.31     12.47 o 
  -5   9   3       73.55       69.41     13.94 o 
  -4   9   3      111.27      170.46     17.00 o 
  -3   9   3      147.38      163.23     15.99 o 
  -2   9   3       19.73       26.91      6.95 o 
  -1   9   3      232.85      234.55     17.55 o 
   0   9   3        4.42        8.31      5.91 o 
   1   9   3      119.04      134.11     15.67 o 
   2   9   3        0.77        7.49      6.87 o 
   3   9   3       57.84       62.97     14.85 o 
   4   9   3       34.98       58.36     22.82 o 
   5   9   3      172.10      131.14     21.14 o 
   6   9   3       33.49       63.86     15.07 o 
   7   9   3       24.62       18.73     18.73 o 
   8   9   3       26.41       47.80     15.32 o 
  -6  10   3       77.99       59.60     22.65 o 
  -5  10   3       47.99       70.61     20.74 o 
  -4  10   3       81.98      104.56     20.93 o 
  -3  10   3        9.49        8.37      8.03 o 
  -2  10   3       39.36       30.87      9.02 o 
  -1  10   3        4.33        2.92      9.56 o 
   0  10   3      162.94      133.68     17.18 o 
   1  10   3        8.82       12.74      9.00 o 
   2  10   3      162.12      140.82     19.96 o 
   3  10   3       26.81       39.05     13.12 o 
   4  10   3       71.18       62.47     17.27 o 
   5  10   3       48.52       53.92     15.16 o 
 -16   0   4      258.34      211.91     33.35 o 
 -15   0   4       61.69       90.80     26.43 o 
 -14   0   4      713.11      646.80     63.09 o 
 -13   0   4        5.69       33.22     12.32 o 
 -12   0   4     1416.24     1219.06     80.48 o 
 -11   0   4       79.73       96.21     19.05 o 
 -10   0   4     5696.17     5799.92    314.30 o 
  -9   0   4      396.44      430.05     20.52 o 
  -8   0   4     3560.18     3474.01    152.46 o 
  -7   0   4     7296.96     8050.72    370.80 o 
  -6   0   4      621.78      754.92     50.43 o 
  -5   0   4    12013.26    10760.78   1296.85 o 
  -4   0   4      900.39      817.67     26.67 o 
  -3   0   4    43550.39    40808.91   2200.58 o 
  -2   0   4       22.42        9.31      2.20 o 
  -1   0   4    24383.29    22589.99    585.83 o 
   0   0   4    33826.89    35800.99   3111.84 o 
   1   0   4    29609.91    30583.42   1614.43 o 
   2   0   4     2806.36     2212.26     75.43 o 
   3   0   4       77.52      134.45      8.66 o 
   4   0   4     9500.51     9199.98    563.98 o 
   5   0   4     1708.76     1898.28    155.47 o 
   6   0   4     7284.51     6341.68    751.88 o 
   7   0   4       20.31       25.34     14.24 o 
   8   0   4     1576.02     1697.14     81.87 o 
   9   0   4      102.64      121.71     14.25 o 
  10   0   4     1190.19     1001.35     56.44 o 
  11   0   4      532.18      557.42     35.74 o 
  12   0   4      854.37      737.13     46.77 o 
  13   0   4      207.71      229.72     49.02 o 
  14   0   4       75.14       95.64     34.12 o 
 -16   1   4       42.91       55.39     16.08 o 
 -15   1   4      288.11      282.36     26.60 o 
 -14   1   4       45.13       83.89     25.03 o 
 -13   1   4      975.84      848.84     42.75 o 
 -12   1   4       45.29       30.95     13.76 o 
 -11   1   4     2816.71     2805.72    106.31 o 
 -10   1   4     1446.42     1461.10     49.20 o 
  -9   1   4     5065.74     5319.29    209.47 o 
  -8   1   4     5310.12     5682.36    186.59 o 
  -7   1   4     7564.81     7665.59    242.95 o 
  -6   1   4    11216.46    11045.82    339.05 o 
  -5   1   4    14213.92    13759.88    401.63 o 
  -4   1   4    15569.42    14939.51    443.53 o 
  -3   1   4       41.71       23.81      3.73 o 
  -2   1   4    97196.84    64246.32   4075.55 o 
  -1   1   4      226.77      269.48      8.76 o 
   0   1   4    58325.93    50130.27   1215.06 o 
   1   1   4     4269.08     3795.54     64.81 o 
   2   1   4    13341.75    14725.93    330.23 o 
   3   1   4    17934.38    18082.21    819.07 o 
   4   1   4     6083.77     7186.01    204.15 o 
   5   1   4     9039.99     9723.63    406.68 o 
   6   1   4      262.96      348.72     12.12 o 
   7   1   4     7323.73     7894.45    299.48 o 
   8   1   4      225.39      320.60     13.46 o 
   9   1   4     2092.98     2068.91     76.30 o 
  10   1   4       78.56       90.00      7.28 o 
  11   1   4      650.22      594.67     26.89 o 
  12   1   4      320.72      354.25     26.14 o 
  13   1   4      297.11      279.98     23.83 o 
  14   1   4      141.46      151.89     28.52 o 
 -16   2   4      223.34      164.41     23.85 o 
 -15   2   4       37.01       79.71     17.53 o 
 -14   2   4      580.07      552.15     34.52 o 
 -13   2   4       68.18      118.29     12.87 o 
 -12   2   4     1046.89     1007.24     51.82 o 
 -11   2   4      106.26      105.83     10.52 o 
 -10   2   4     3770.62     3790.92    171.76 o 
  -9   2   4      720.96      721.32     31.61 o 
  -8   2   4     3463.01     3633.40    143.97 o 
  -7   2   4     3850.31     3685.93    109.32 o 
  -6   2   4      634.47      635.79     22.21 o 
  -5   2   4    14933.56    13611.76    650.86 o 
  -4   2   4       66.03      109.17      4.10 o 
  -3   2   4    13169.68    13190.42    361.56 o 
  -2   2   4     6285.96     6649.00    148.83 o 
  -1   2   4      177.56      199.03      7.41 o 
   0   2   4    17713.59    19201.13    541.19 o 
   1   2   4     6517.50     6636.11    117.48 o 
   2   2   4     4069.06     4158.34    115.33 o 
   3   2   4     3654.72     3965.29    159.37 o 
   4   2   4    10686.15    10102.69    313.51 o 
   5   2   4      735.04      682.80     21.78 o 
   6   2   4     7044.73     7069.72    226.54 o 
   7   2   4       44.10       53.88      7.37 o 
   8   2   4     2701.10     2387.90     81.80 o 
   9   2   4      153.92      112.64     10.68 o 
  10   2   4     1290.45     1213.49     70.74 o 
  11   2   4      342.90      362.37     36.14 o 
  12   2   4      268.83      228.33     21.11 o 
  13   2   4      166.17      210.08     21.60 o 
  14   2   4       39.23        5.44     12.54 o 
 -15   3   4      336.82      272.74     27.63 o 
 -14   3   4      117.67      172.77     21.61 o 
 -13   3   4      721.89      723.02     50.87 o 
 -12   3   4        2.53        3.34      4.98 o 
 -11   3   4     1170.94     1086.27     53.01 o 
 -10   3   4      687.72      612.65     29.56 o 
  -9   3   4     2726.96     2782.83    120.87 o 
  -8   3   4     2483.01     2287.89     90.36 o 
  -7   3   4     2172.96     2355.21    164.73 o 
  -6   3   4     9647.26     9789.01    407.25 o 
  -5   3   4       22.12       24.50      8.99 o 
  -4   3   4    17555.46    17332.79    634.02 o 
  -3   3   4      629.23      664.13     24.29 o 
  -2   3   4    10802.28    10602.19    357.75 o 
  -1   3   4      754.09      810.93     22.78 o 
   0   3   4     8671.06     9142.30    295.79 o 
   1   3   4     1796.12     2036.85     46.70 o 
   2   3   4     7055.14     6517.89    307.04 o 
   3   3   4     2216.49     2238.19     68.34 o 
   4   3   4     3287.89     3500.47    130.13 o 
   5   3   4     5029.11     5139.27    191.97 o 
   6   3   4      558.13      533.82     20.86 o 
   7   3   4     3896.52     3740.85    149.72 o 
   8   3   4       67.13       77.75     11.49 o 
   9   3   4     2030.01     2222.62    136.59 o 
  10   3   4       96.51      185.06     44.82 o 
  11   3   4      670.39      634.91     45.89 o 
  12   3   4      141.66      159.10     19.95 o 
  13   3   4       90.43       74.46     20.19 o 
  14   3   4      118.01       77.82     19.22 o 
 -15   4   4       10.69       28.48     11.54 o 
 -14   4   4      224.71      219.93     25.74 o 
 -13   4   4        8.67       12.60      8.40 o 
 -12   4   4      640.36      592.26     32.85 o 
 -11   4   4      143.79      119.77     14.43 o 
 -10   4   4      736.60      717.54     37.53 o 
  -9   4   4     1018.84      944.69     67.97 o 
  -8   4   4     1797.28     1838.53     79.86 o 
  -7   4   4     2232.61     2215.78     91.07 o 
  -6   4   4     1167.38     1187.09     44.58 o 
  -5   4   4     5564.10     5419.45    268.66 o 
  -4   4   4      197.80      245.55     15.86 o 
  -3   4   4     2161.06     2039.75     65.67 o 
  -2   4   4      352.34      351.47     15.05 o 
  -1   4   4     2189.18     2176.53     68.30 o 
   0   4   4      927.95     1035.84     30.30 o 
   1   4   4     1322.07     1248.20     33.58 o 
   2   4   4     3378.59     3658.28     98.38 o 
   3   4   4     2338.51     2578.61     90.54 o 
   4   4   4     2604.26     2767.88     99.21 o 
   5   4   4     2161.97     2081.81     96.37 o 
   6   4   4     1652.39     1393.08     71.05 o 
   7   4   4       94.83       98.26     12.50 o 
   8   4   4     1308.52     1191.43     74.12 o 
   9   4   4      193.44      236.35     22.64 o 
  10   4   4      380.99      384.72     34.63 o 
  11   4   4       80.86      103.55     16.53 o 
  12   4   4       47.58       29.51     11.58 o 
  13   4   4      109.05      126.37     20.78 o 
 -14   5   4        0.02        0.66      8.60 o 
 -13   5   4      253.49      216.28     24.71 o 
 -12   5   4        1.60       25.71     15.12 o 
 -11   5   4      583.89      587.94     44.58 o 
 -10   5   4      132.10      117.44     14.88 o 
  -9   5   4      265.89      229.08     15.70 o 
  -8   5   4     1237.47     1276.76     62.04 o 
  -7   5   4      512.13      541.28     27.27 o 
  -6   5   4     1273.30     1244.71     53.42 o 
  -5   5   4        3.54        7.21      3.44 o 
  -4   5   4     4934.61     5678.05    211.12 o 
  -3   5   4      194.53      265.14     11.80 o 
  -2   5   4     4286.58     4605.24    181.67 o 
  -1   5   4        8.88       22.11      4.33 o 
   0   5   4     3824.22     4285.96    154.79 o 
   1   5   4     1384.69     1402.70     61.83 o 
   2   5   4     2374.68     2518.88    115.30 o 
   3   5   4      537.16      587.83     26.72 o 
   4   5   4       27.52       45.37      5.80 o 
   5   5   4      767.83      776.84     34.34 o 
   6   5   4        2.93        0.30      9.71 o 
   7   5   4      370.43      342.87     26.61 o 
   8   5   4       11.53        2.28      6.63 o 
   9   5   4      470.90      455.11     36.97 o 
  10   5   4       43.79       72.45     14.55 o 
  11   5   4      232.13      191.01     24.70 o 
  12   5   4       26.64       35.23     12.95 o 
  13   5   4       32.54       45.89     14.98 o 
 -13   6   4       24.73        2.58      9.17 o 
 -12   6   4      279.13      244.74     27.04 o 
 -11   6   4        0.08       -6.26      9.14 o 
 -10   6   4        9.37       21.45     10.91 o 
  -9   6   4       79.81       64.22      9.76 o 
  -8   6   4      281.43      308.29     22.22 o 
  -7   6   4      217.49      142.98     11.82 o 
  -6   6   4      479.47      517.89     27.07 o 
  -5   6   4      408.55      357.39     16.57 o 
  -4   6   4      185.47      225.19     13.71 o 
  -3   6   4      805.01      891.62     36.73 o 
  -2   6   4        0.09       10.90      5.21 o 
  -1   6   4     2763.05     2772.62    107.15 o 
   0   6   4       96.04       99.64      8.89 o 
   1   6   4      956.60      940.99     55.31 o 
   2   6   4     1247.54     1205.19     52.57 o 
   3   6   4      408.20      425.64     26.09 o 
   4   6   4      671.71      715.14     36.64 o 
   5   6   4      336.88      246.42     16.18 o 
   6   6   4      437.38      442.15     40.58 o 
   7   6   4       81.90       68.31     13.07 o 
   8   6   4      220.28      195.26     22.16 o 
   9   6   4        0.01        8.81      9.57 o 
  10   6   4       83.28       73.71     16.04 o 
  11   6   4        0.06      -11.38     11.38 o 
  12   6   4       60.48       17.01     12.35 o 
 -12   7   4        0.33        0.09      8.75 o 
 -11   7   4       63.39       32.53     17.76 o 
 -10   7   4        4.56       32.95     11.42 o 
  -9   7   4       91.63       76.19     22.61 o 
  -8   7   4      150.82      117.00     15.63 o 
  -7   7   4      175.48      222.00     17.27 o 
  -6   7   4       86.56       60.19      8.69 o 
  -5   7   4        1.18       -0.15      7.22 o 
  -4   7   4      186.07      185.11     13.64 o 
  -3   7   4        0.53       -3.17      4.62 o 
  -2   7   4      302.49      299.64     17.39 o 
  -1   7   4      118.05      117.52      9.87 o 
   0   7   4      282.03      248.96     15.50 o 
   1   7   4      648.75      544.13     26.71 o 
   2   7   4      161.89      121.50     15.98 o 
   3   7   4      207.46      196.89     17.67 o 
   4   7   4        0.69        6.08      5.37 o 
   5   7   4      210.51      217.65     22.03 o 
   6   7   4       10.73        5.70     11.91 o 
   7   7   4      142.67      135.16     19.25 o 
   8   7   4        2.02      -10.69     10.69 o 
   9   7   4       38.40       52.63     15.05 o 
  10   7   4        0.93        3.41      9.49 o 
  11   7   4       12.51       10.33     12.21 o 
 -11   8   4        0.14       31.81     16.05 o 
 -10   8   4       12.65       42.31     19.37 o 
  -9   8   4       11.69        6.11     10.17 o 
  -8   8   4        9.08       41.76     13.79 o 
  -7   8   4       21.54        4.69     11.38 o 
  -6   8   4        9.44        7.69      6.53 o 
  -5   8   4      191.20      142.83     15.24 o 
  -4   8   4       23.77       38.35      8.71 o 
  -3   8   4      250.77      175.18     15.29 o 
  -2   8   4        2.09        1.13      4.56 o 
  -1   8   4      132.32      102.15     10.90 o 
   0   8   4       15.46       50.00      9.24 o 
   1   8   4      141.19       94.09     10.82 o 
   2   8   4       19.81       54.49      9.26 o 
   3   8   4      113.09       78.13     11.39 o 
   4   8   4       20.54       18.32     10.34 o 
   5   8   4       16.87        8.15      9.43 o 
   6   8   4       23.81       28.99     18.15 o 
   7   8   4       18.49       43.96     15.05 o 
   8   8   4       29.01       18.08     12.47 o 
   9   8   4        1.68       18.97     13.73 o 
  -9   9   4       25.60        2.63     11.52 o 
  -8   9   4        5.65        0.69     14.66 o 
  -7   9   4       18.89        9.66      9.75 o 
  -6   9   4       39.03        7.98      8.10 o 
  -5   9   4        2.01        1.80      9.60 o 
  -4   9   4        7.99        6.32      8.31 o 
  -3   9   4        8.32       10.18      7.06 o 
  -2   9   4        0.20       16.22      8.29 o 
  -1   9   4        2.12       14.49      7.86 o 
   0   9   4        6.11       28.63      8.09 o 
   1   9   4        1.47       -1.13      5.88 o 
   2   9   4        0.15        6.64      7.12 o 
   3   9   4        3.80       27.84     25.17 o 
   4   9   4       53.80       37.38     15.89 o 
   5   9   4        0.06       36.31     13.05 o 
   6   9   4        0.35       14.65     11.49 o 
   7   9   4        3.36       -6.13     10.40 o 
  -6  10   4        9.51       61.69     17.88 o 
  -5  10   4        0.07       15.60     13.31 o 
  -4  10   4        3.20       13.89     12.55 o 
  -3  10   4        6.46       -0.73      8.26 o 
  -2  10   4        2.85       13.23     11.65 o 
  -1  10   4       10.64        5.44      8.39 o 
   0  10   4        0.56       17.94      9.19 o 
   1  10   4        0.50        4.18      8.68 o 
   2  10   4        5.94        2.25      8.54 o 
   3  10   4        5.09       10.42     10.18 o 
   4  10   4        1.66        7.48      9.80 o 
   5  10   4        4.27        1.51      8.99 o 
 -16   1   5       11.88       38.13     13.91 o 
 -15   1   5        7.21       18.23      9.05 o 
 -14   1   5        4.09        0.46      6.10 o 
 -13   1   5        0.44       10.62      6.10 o 
 -12   1   5        6.46        6.93      4.89 o 
 -11   1   5       84.82       82.14      6.70 o 
 -10   1   5      198.70      260.76     12.40 o 
  -9   1   5       77.45      103.41      8.34 o 
  -8   1   5        1.15        8.73      7.01 o 
  -7   1   5       35.31       52.73      5.25 o 
  -6   1   5       90.21      108.26      7.76 o 
  -5   1   5       51.49      121.62      5.00 o 
  -4   1   5     3078.84     3684.14     83.76 o 
  -3   1   5       64.01       95.92      3.85 o 
  -2   1   5      386.13      514.79     18.21 o 
  -1   1   5      968.67      966.08     25.86 o 
   0   1   5        3.49        2.81      1.11 o 
   1   1   5      112.54      138.01      3.44 o 
   2   1   5       23.05       40.03      6.36 o 
   3   1   5     1952.49     2067.43     82.95 o 
   4   1   5      804.58      903.98     22.14 o 
   5   1   5      863.06      794.73     24.48 o 
   6   1   5       60.02       63.12      6.93 o 
   7   1   5      478.59      433.56     17.15 o 
   8   1   5      316.67      339.06     15.52 o 
   9   1   5        6.17       -0.15      4.34 o 
  10   1   5        4.47        3.60      4.12 o 
  11   1   5       10.42        7.89      5.70 o 
  12   1   5       18.29       16.47      9.12 o 
  13   1   5        3.93        4.05      8.68 o 
  14   1   5        9.62       18.86     12.18 o 
 -16   2   5        0.37        3.17     10.04 o 
 -15   2   5       43.83       82.79     17.35 o 
 -14   2   5       19.19       26.99      9.03 o 
 -13   2   5      101.12      123.84     13.06 o 
 -12   2   5       69.83       65.81      9.13 o 
 -11   2   5      186.30      233.06     18.36 o 
 -10   2   5      465.25      508.59     24.77 o 
  -9   2   5      545.46      600.82     27.22 o 
  -8   2   5     1010.96      915.78     34.31 o 
  -7   2   5      217.86      167.85      8.45 o 
  -6   2   5       16.46       28.10      3.79 o 
  -5   2   5      224.89      261.55      9.96 o 
  -4   2   5      261.01      316.93      6.96 o 
  -3   2   5     3524.83     3367.93     81.06 o 
  -2   2   5    16176.88    14961.70    351.27 o 
  -1   2   5     5205.97     4537.19    120.02 o 
   0   2   5      530.51      419.35      9.17 o 
   1   2   5    11149.52    11141.53    225.63 o 
   2   2   5      757.90      853.51     22.10 o 
   3   2   5     2453.63     2726.31    121.99 o 
   4   2   5        2.79        1.26      3.75 o 
   5   2   5     1486.28     1101.66    100.85 o 
   6   2   5     1031.82      904.52     49.43 o 
   7   2   5       67.28       68.90      8.57 o 
   8   2   5      574.99      544.08     31.31 o 
   9   2   5        0.61        5.18      3.84 o 
  10   2   5        8.20        1.73      5.50 o 
  11   2   5       21.15       18.96      8.30 o 
  12   2   5      123.69      133.57     25.67 o 
  13   2   5        9.44       10.63      8.42 o 
  14   2   5       53.06       82.23     22.76 o 
 -16   3   5       10.06       10.76     11.47 o 
 -15   3   5        0.14       -3.48     11.86 o 
 -14   3   5       67.04      131.68     19.91 o 
 -13   3   5        6.26       13.85      6.26 o 
 -12   3   5       33.93       60.77      8.73 o 
 -11   3   5       53.95       62.43      8.18 o 
 -10   3   5      171.78      199.91     16.31 o 
  -9   3   5      319.12      326.49     18.66 o 
  -8   3   5      118.03      114.97      8.89 o 
  -7   3   5      639.91      598.54     36.83 o 
  -6   3   5       57.66       69.26     10.91 o 
  -5   3   5     3312.63     3193.82    150.91 o 
  -4   3   5     1107.65     1389.15     34.48 o 
  -3   3   5      911.40      942.64     34.25 o 
  -2   3   5      306.50      189.02     12.54 o 
  -1   3   5     2711.64     2604.40     62.13 o 
   0   3   5      520.01      474.47     10.70 o 
   1   3   5      397.25      312.46     19.49 o 
   2   3   5        6.34       15.47      3.05 o 
   3   3   5      358.93      433.48     15.17 o 
   4   3   5     1752.22     1766.24     79.54 o 
   5   3   5       10.08       14.58      4.19 o 
   6   3   5      529.67      484.67     19.42 o 
   7   3   5      324.51      330.66     16.86 o 
   8   3   5      705.38      640.17     49.89 o 
   9   3   5       37.13       44.15     10.75 o 
  10   3   5       11.13        8.49      7.44 o 
  11   3   5       60.06       73.46     13.65 o 
  12   3   5        9.83       28.23     19.18 o 
  13   3   5       36.21       51.85     14.08 o 
 -15   4   5       95.12      151.32     22.28 o 
 -14   4   5       33.59       45.19     12.56 o 
 -13   4   5      196.36      226.96     23.84 o 
 -12   4   5       12.74       22.89     14.60 o 
 -11   4   5       20.46       34.61      6.97 o 
 -10   4   5      580.61      539.13     30.74 o 
  -9   4   5      398.72      435.05     23.46 o 
  -8   4   5     1676.85     1807.70     89.49 o 
  -7   4   5      526.57      517.30     24.35 o 
  -6   4   5     2351.98     2080.14    184.85 o 
  -5   4   5      293.61      353.44     13.48 o 
  -4   4   5     5742.25     5719.77    187.17 o 
  -3   4   5     4074.93     3922.50    119.09 o 
  -2   4   5     6148.79     5504.62    333.82 o 
  -1   4   5     3898.79     3920.26    130.23 o 
   0   4   5     1206.19     1033.95     30.45 o 
   1   4   5     4452.53     4522.29    133.26 o 
   2   4   5     1617.96     1253.42     48.06 o 
   3   4   5     2995.24     2904.03    107.52 o 
   4   4   5       63.96       55.43      8.99 o 
   5   4   5     2925.56     3013.71    125.67 o 
   6   4   5       35.67       58.68      6.96 o 
   7   4   5      286.45      317.79     24.37 o 
   8   4   5      139.35      175.48     18.08 o 
   9   4   5      169.75      175.94     19.10 o 
  10   4   5      104.56       89.62     16.03 o 
  11   4   5       43.23       65.29     14.04 o 
  12   4   5      162.66      190.09     23.93 o 
  13   4   5        3.42       11.01     13.24 o 
 -14   5   5      142.14      206.67     25.41 o 
 -13   5   5        0.17       10.32      8.72 o 
 -12   5   5      286.39      356.75     32.84 o 
 -11   5   5       25.12       29.51      8.15 o 
 -10   5   5      352.25      413.40     25.22 o 
  -9   5   5      284.86      354.78     26.86 o 
  -8   5   5      391.24      416.08     21.66 o 
  -7   5   5      653.16      747.10     35.90 o 
  -6   5   5      204.87      224.40     14.76 o 
  -5   5   5     1301.26     1364.40     49.93 o 
  -4   5   5        2.65       26.70     11.75 o 
  -3   5   5      951.44      903.24     35.18 o 
  -2   5   5      378.13      337.17     16.64 o 
  -1   5   5      642.80      591.01     24.62 o 
   0   5   5      341.18      350.74     13.08 o 
   1   5   5      313.72      255.16     10.61 o 
   2   5   5      624.50      612.93     18.43 o 
   3   5   5       74.40       85.91      8.97 o 
   4   5   5     1146.71     1090.01     46.41 o 
   5   5   5        6.70       10.94     14.07 o 
   6   5   5      672.68      621.26     41.32 o 
   7   5   5      267.81      295.23     25.43 o 
   8   5   5      290.26      277.58     23.43 o 
   9   5   5      288.32      330.86     29.74 o 
  10   5   5       71.05       88.32     15.65 o 
  11   5   5      156.98      205.28     26.86 o 
  12   5   5       34.19       40.34     16.44 o 
 -14   6   5        0.80       -5.73     12.55 o 
 -13   6   5      136.54      241.30     27.53 o 
 -12   6   5       98.99      137.48     28.16 o 
 -11   6   5      118.56      203.88     22.62 o 
 -10   6   5      420.72      449.62     31.19 o 
  -9   6   5       66.34       88.80     10.60 o 
  -8   6   5      697.00      758.18     42.18 o 
  -7   6   5       73.42      126.14     12.76 o 
  -6   6   5     1641.61     1939.53    126.46 o 
  -5   6   5        0.92        6.74      5.76 o 
  -4   6   5     1795.95     1865.42     71.27 o 
  -3   6   5      150.66      123.12     10.05 o 
  -2   6   5      984.72      927.78     35.98 o 
  -1   6   5      676.87      647.36     25.72 o 
   0   6   5     1461.90     1395.44     53.49 o 
   1   6   5     1384.95     1396.50     49.86 o 
   2   6   5       89.08       71.23      7.44 o 
   3   6   5     1880.69     2073.30    101.70 o 
   4   6   5       73.52       93.46      9.73 o 
   5   6   5     1209.02     1264.94     60.94 o 
   6   6   5        7.56       33.89     13.87 o 
   7   6   5      763.86      819.61     59.10 o 
   8   6   5       82.49      127.86     18.44 o 
   9   6   5      202.38      249.64     28.72 o 
  10   6   5      172.05      216.16     26.81 o 
  11   6   5       22.14       31.82     14.01 o 
 -12   7   5      149.55      228.57     35.32 o 
 -11   7   5       33.02       17.27     11.21 o 
 -10   7   5      224.72      294.37     27.33 o 
  -9   7   5      139.37      154.96     18.67 o 
  -8   7   5       15.85       36.08      9.03 o 
  -7   7   5      585.40      608.14     36.11 o 
  -6   7   5       20.50       60.56     12.45 o 
  -5   7   5      277.34      323.30     20.99 o 
  -4   7   5      164.65      130.75     11.67 o 
  -3   7   5      786.61      888.30     46.88 o 
  -2   7   5      148.57      141.46     11.33 o 
  -1   7   5      663.62      703.01     30.95 o 
   0   7   5      296.26      324.46     17.04 o 
   1   7   5      249.52      256.08     14.36 o 
   2   7   5     1267.94     1343.33     66.30 o 
   3   7   5      247.54      264.48     19.11 o 
   4   7   5      481.12      465.43     27.39 o 
   5   7   5       47.76       80.77     13.98 o 
   6   7   5      203.47      249.32     26.87 o 
   7   7   5      160.67      229.87     25.92 o 
   8   7   5       62.19       66.46     15.12 o 
   9   7   5       98.31      135.43     21.94 o 
  10   7   5        9.09       32.17     18.10 o 
 -11   8   5       77.44      116.13     29.30 o 
 -10   8   5       96.19      101.85     22.80 o 
  -9   8   5        1.62        7.83      8.16 o 
  -8   8   5      158.56      174.86     22.31 o 
  -7   8   5        2.29        6.91      6.76 o 
  -6   8   5      367.32      372.45     25.36 o 
  -5   8   5        1.45        5.76      7.09 o 
  -4   8   5      497.49      564.96     35.50 o 
  -3   8   5       50.31       44.73     11.53 o 
  -2   8   5      424.77      454.79     26.52 o 
  -1   8   5      341.12      345.42     20.46 o 
   0   8   5      557.57      504.95     26.53 o 
   1   8   5      477.81      465.66     31.28 o 
   2   8   5      110.98      111.58     13.09 o 
   3   8   5      470.81      512.94     34.81 o 
   4   8   5        5.14       24.70     20.80 o 
   5   8   5      211.29      264.06     29.55 o 
   6   8   5        5.12       23.45     11.75 o 
   7   8   5      244.35      307.34     33.54 o 
   8   8   5        4.16       16.23     11.49 o 
   9   8   5       27.02       17.15     12.90 o 
  -9   9   5       23.46       40.12     24.52 o 
  -8   9   5       34.06       34.01     26.65 o 
  -7   9   5      224.14      244.80     34.97 o 
  -6   9   5       15.63       42.46     14.68 o 
  -5   9   5      241.64      261.10     23.13 o 
  -4   9   5       73.18       78.94     12.89 o 
  -3   9   5      277.18      268.77     22.43 o 
  -2   9   5       28.69       24.30      8.10 o 
  -1   9   5      103.77      127.01     12.50 o 
   0   9   5      130.61      145.41     22.91 o 
   1   9   5       11.35       22.79      8.60 o 
   2   9   5      391.36      386.38     30.49 o 
   3   9   5        2.85       -7.86      9.36 o 
   4   9   5       91.75      121.07     18.79 o 
   5   9   5       32.82       66.17     17.97 o 
   6   9   5       85.97      128.85     21.86 o 
   7   9   5       18.94       51.76     20.39 o 
  -6  10   5       18.76       11.09      9.92 o 
  -5  10   5        1.49       25.35     13.44 o 
  -4  10   5       68.76       85.57     18.59 o 
  -3  10   5        6.88        3.54      9.33 o 
  -2  10   5       61.35       50.30     21.90 o 
  -1  10   5       84.91       48.48     15.51 o 
   0  10   5       24.06       43.43     16.93 o 
   1  10   5       60.70       80.76     17.93 o 
   2  10   5        9.14        7.62      9.90 o 
   3  10   5       34.16       67.47     23.63 o 
   4  10   5        0.09      -12.85     13.00 o 
 -16   0   6      265.59      273.67     40.03 o 
 -15   0   6      121.12      122.25     23.19 o 
 -14   0   6      401.60      454.54     51.19 o 
 -13   0   6     1019.19      919.22     59.92 o 
 -12   0   6      487.24      503.71     31.64 o 
 -11   0   6     3526.19     3591.93    270.57 o 
 -10   0   6      500.85      525.87     27.70 o 
  -9   0   6     7428.48     8035.91    433.95 o 
  -8   0   6       70.59       92.81      6.44 o 
  -7   0   6    15056.36    15384.42   1056.87 o 
  -6   0   6      157.32      122.36      8.20 o 
  -5   0   6     3188.93     3443.49    144.30 o 
  -4   0   6      228.79      344.12     19.71 o 
  -3   0   6      568.89      524.83     41.12 o 
  -2   0   6    14484.83    15162.56    545.69 o 
  -1   0   6     6425.62     6204.90    261.32 o 
   0   0   6    44792.32    43411.91   8893.10 o 
   1   0   6       14.02       38.99      3.91 o 
   2   0   6    20667.54    19283.53   1347.59 o 
   3   0   6      376.09      282.55     57.19 o 
   4   0   6    18248.04    19818.12   1416.09 o 
   5   0   6     2271.95     2051.53    160.52 o 
   6   0   6    12843.80    13593.76   1028.71 o 
   7   0   6     3004.36     2562.41    155.88 o 
   8   0   6      227.89      230.23     16.14 o 
   9   0   6     4095.16     3750.65    223.14 o 
  10   0   6       22.59       61.93     35.33 o 
  11   0   6      256.32      253.30     20.31 o 
  12   0   6       92.29      112.94     32.20 o 
  13   0   6      269.70      260.48     55.27 o 
  14   0   6       79.31      138.89     41.81 o 
 -16   1   6       55.29       45.07     12.39 o 
 -15   1   6      363.27      395.09     37.11 o 
 -14   1   6      379.70      326.33     23.29 o 
 -13   1   6      468.47      499.28     28.65 o 
 -12   1   6     1029.36      921.48     49.74 o 
 -11   1   6       31.17       30.49      4.83 o 
 -10   1   6     4285.30     4015.73    228.06 o 
  -9   1   6       32.32       60.28      4.43 o 
  -8   1   6     5256.52     5448.44    178.77 o 
  -7   1   6     1867.86     2279.95     62.49 o 
  -6   1   6     2617.26     2517.84     70.01 o 
  -5   1   6    10862.37    11369.58    341.20 o 
  -4   1   6     7248.30     6927.44    169.65 o 
  -3   1   6    18233.17    19545.60    483.29 o 
  -2   1   6    18906.49    19142.60    660.03 o 
  -1   1   6    19863.50    19918.74    433.02 o 
   0   1   6    10363.48    11070.12    274.44 o 
   1   1   6     6799.13     7062.64    172.20 o 
   2   1   6        2.02       47.07      3.40 o 
   3   1   6     7738.62     7864.03    304.84 o 
   4   1   6     1689.88     1644.74     69.41 o 
   5   1   6     8078.87     9106.99    341.48 o 
   6   1   6     1475.82     1497.14     48.59 o 
   7   1   6     1237.49     1518.17     51.70 o 
   8   1   6     3057.98     3040.09    115.11 o 
   9   1   6     1088.10     1111.82     44.69 o 
  10   1   6     1116.23     1047.21     42.29 o 
  11   1   6       34.14       19.62      6.59 o 
  12   1   6      451.41      433.27     33.21 o 
  13   1   6       85.54       95.70     26.91 o 
  14   1   6      122.21       82.49     22.94 o 
 -16   2   6      164.00      174.73     26.70 o 
 -15   2   6      125.03       74.98     25.53 o 
 -14   2   6      342.95      382.67     25.62 o 
 -13   2   6      860.35      811.41     46.47 o 
 -12   2   6      552.57      552.10     36.23 o 
 -11   2   6     2260.63     2201.87    103.26 o 
 -10   2   6      113.35      149.55     11.13 o 
  -9   2   6     6357.16     6386.42    287.71 o 
  -8   2   6       84.41       88.08      7.81 o 
  -7   2   6    13139.81    12018.04    396.93 o 
  -6   2   6      969.52      959.48     31.41 o 
  -5   2   6    10363.47    10125.39    299.47 o 
  -4   2   6     3760.89     4097.24    151.01 o 
  -3   2   6     3807.91     3765.34    113.46 o 
  -2   2   6     8624.28     8224.31    294.52 o 
  -1   2   6        5.02       12.88      2.70 o 
   0   2   6    16999.85    18849.53    578.05 o 
   1   2   6        0.38       10.32      2.71 o 
   2   2   6     8535.15     7129.16    294.70 o 
   3   2   6      185.55      160.96      4.59 o 
   4   2   6     5561.13     5451.58    138.82 o 
   5   2   6     3219.97     3043.55    102.92 o 
   6   2   6     4034.77     4104.52    127.03 o 
   7   2   6     2044.19     1834.76    113.15 o 
   8   2   6       77.23       95.69     16.38 o 
   9   2   6     1554.40     1426.26     74.73 o 
  10   2   6       23.20       13.71      7.54 o 
  11   2   6      690.17      658.24     43.36 o 
  12   2   6        0.31       -6.34      7.71 o 
  13   2   6      329.99      299.60     29.10 o 
 -16   3   6       11.31        2.92     12.24 o 
 -15   3   6      131.59      197.41     23.86 o 
 -14   3   6      341.92      286.98     21.62 o 
 -13   3   6      195.58      234.51     18.19 o 
 -12   3   6      977.34      867.44     45.29 o 
 -11   3   6      134.50      144.98     16.26 o 
 -10   3   6     1899.49     1672.40     72.42 o 
  -9   3   6        2.34       11.21      8.52 o 
  -8   3   6     4492.08     4598.85    197.12 o 
  -7   3   6      481.61      501.83     25.87 o 
  -6   3   6     9182.40     8958.46    372.34 o 
  -5   3   6     3327.56     3802.96    106.73 o 
  -4   3   6     4813.86     4515.65    124.83 o 
  -3   3   6    12442.63    12250.73    437.77 o 
  -2   3   6     1494.65     1458.58     33.91 o 
  -1   3   6     8983.62     9409.09    279.72 o 
   0   3   6      190.44      143.61      5.05 o 
   1   3   6     6554.38     7542.42    217.78 o 
   2   3   6      721.96      763.02     25.00 o 
   3   3   6     4737.81     5094.66    190.67 o 
   4   3   6      869.19      909.35     39.93 o 
   5   3   6     2098.03     2122.94     80.33 o 
   6   3   6      383.83      455.57     21.63 o 
   7   3   6     1173.48     1072.81     54.18 o 
   8   3   6      561.54      526.08     29.38 o 
   9   3   6       94.72      100.21     14.91 o 
  10   3   6      587.57      557.70     39.52 o 
  11   3   6        0.32       22.89     11.24 o 
  12   3   6      257.87      289.71     29.48 o 
  13   3   6        1.68       13.63     10.58 o 
 -15   4   6       60.99       24.41     11.25 o 
 -14   4   6      226.02      271.55     27.35 o 
 -13   4   6      135.21      115.30     14.46 o 
 -12   4   6      298.47      332.06     24.37 o 
 -11   4   6      701.64      618.22     44.68 o 
 -10   4   6        8.77       16.91      9.53 o 
  -9   4   6     1967.38     1771.39     78.44 o 
  -8   4   6      101.95       95.57      9.75 o 
  -7   4   6     2052.63     2146.41    104.46 o 
  -6   4   6     2210.44     2120.72     97.65 o 
  -5   4   6     4929.21     5314.90    237.67 o 
  -4   4   6     5835.25     5782.83    192.52 o 
  -3   4   6     1264.93     1214.33     51.85 o 
  -2   4   6     4525.15     4487.68    148.98 o 
  -1   4   6      383.69      452.54     13.61 o 
   0   4   6     5529.84     5953.61    190.14 o 
   1   4   6        7.18        9.90      4.64 o 
   2   4   6     5138.86     6009.72    251.44 o 
   3   4   6      364.22      366.01     16.93 o 
   4   4   6     1653.43     1767.79     70.00 o 
   5   4   6     1194.65     1286.06     53.71 o 
   6   4   6      234.02      230.63     14.46 o 
   7   4   6      645.82      610.28     29.65 o 
   8   4   6      628.84      556.51     38.75 o 
   9   4   6      227.97      254.29     24.06 o 
  10   4   6       70.03       70.47     14.14 o 
  11   4   6      520.04      491.88     42.06 o 
  12   4   6       11.80       16.42     12.90 o 
  13   4   6       77.81       81.75     18.05 o 
 -14   5   6       28.07       10.28     10.68 o 
 -13   5   6       39.07       58.12     13.83 o 
 -12   5   6      363.82      261.40     36.43 o 
 -11   5   6      151.30      196.11     16.37 o 
 -10   5   6      546.65      433.51     26.25 o 
  -9   5   6       13.47       48.25      9.87 o 
  -8   5   6      840.63      828.71     41.67 o 
  -7   5   6      131.11       92.86     11.33 o 
  -6   5   6     2705.20     2828.19    144.57 o 
  -5   5   6       35.06       89.62     10.35 o 
  -4   5   6      828.79      822.51     34.42 o 
  -3   5   6     3179.42     3320.01    130.53 o 
  -2   5   6      927.91      902.36     30.71 o 
  -1   5   6     3499.21     3593.64    122.95 o 
   0   5   6      114.82      123.57     12.98 o 
   1   5   6     1918.51     2011.42     61.76 o 
   2   5   6      110.67       99.84      9.07 o 
   3   5   6     3196.60     3642.62    167.86 o 
   4   5   6        1.64       -1.38      4.49 o 
   5   5   6     1328.10     1269.37     59.05 o 
   6   5   6      298.24      318.59     20.28 o 
   7   5   6      618.88      492.37     33.69 o 
   8   5   6      209.79      226.62     23.13 o 
   9   5   6       19.32       11.18      8.64 o 
  10   5   6      137.22      159.93     22.29 o 
  11   5   6        1.02       -5.65      9.28 o 
  12   5   6       67.58       51.38     14.21 o 
 -14   6   6       22.82        5.91     11.90 o 
 -13   6   6       14.32       26.97     26.75 o 
 -12   6   6        0.77        7.55      9.33 o 
 -11   6   6      264.57      243.99     26.36 o 
 -10   6   6        5.94       35.69     16.06 o 
  -9   6   6      512.04      452.76     26.75 o 
  -8   6   6       27.80       21.17     10.34 o 
  -7   6   6      299.45      285.94     18.95 o 
  -6   6   6      587.64      455.74     29.80 o 
  -5   6   6      454.68      481.52     23.54 o 
  -4   6   6      413.99      363.89     19.63 o 
  -3   6   6      151.16      169.74     14.25 o 
  -2   6   6      231.48      258.56     16.40 o 
  -1   6   6      161.59      196.31     12.79 o 
   0   6   6      624.41      612.46     26.29 o 
   1   6   6       27.10       24.07      5.84 o 
   2   6   6     1089.24     1042.14     51.09 o 
   3   6   6       88.21       98.79     12.53 o 
   4   6   6      427.72      385.63     23.39 o 
   5   6   6        8.51       15.26      5.56 o 
   6   6   6       11.02       32.38     17.88 o 
   7   6   6      212.08      242.12     26.50 o 
   8   6   6      317.91      270.35     27.49 o 
   9   6   6      133.71      112.39     18.77 o 
  10   6   6        7.78        6.46      9.25 o 
  11   6   6       93.18      116.30     23.38 o 
 -13   7   6       14.24       41.42     21.53 o 
 -12   7   6       69.48       68.47     20.34 o 
 -11   7   6       16.70       31.15     12.93 o 
 -10   7   6       80.18       45.12     11.50 o 
  -9   7   6        5.64        0.90      8.25 o 
  -8   7   6      136.97       91.97     11.09 o 
  -7   7   6        0.23       33.98      9.53 o 
  -6   7   6      324.51      319.13     30.90 o 
  -5   7   6        3.95       19.15      6.89 o 
  -4   7   6      304.83      272.77     18.41 o 
  -3   7   6      191.32      155.34     23.45 o 
  -2   7   6      665.18      647.20     30.02 o 
  -1   7   6       60.11       52.66      6.87 o 
   0   7   6      342.69      358.73     19.60 o 
   1   7   6       77.31       66.22      7.59 o 
   2   7   6       41.73       53.85      9.42 o 
   3   7   6      454.91      362.09     24.65 o 
   4   7   6        6.12       17.62      7.53 o 
   5   7   6       98.82       80.18     14.73 o 
   6   7   6      168.25      175.32     25.11 o 
   7   7   6       64.81       51.57     13.88 o 
   8   7   6       61.81       73.31     15.19 o 
   9   7   6        5.88      -11.32     11.32 o 
  10   7   6       57.57       83.69     18.73 o 
 -11   8   6       18.46       32.34     19.22 o 
 -10   8   6        3.01        9.02     10.07 o 
  -9   8   6       18.13       48.21     17.19 o 
  -8   8   6        1.27       19.43     19.83 o 
  -7   8   6       25.78        9.04      6.92 o 
  -6   8   6        8.89        5.27      6.59 o 
  -5   8   6        0.78       17.72      7.79 o 
  -4   8   6        5.89       15.97      6.67 o 
  -3   8   6        3.29        4.37      5.58 o 
  -2   8   6       24.34       15.44      5.94 o 
  -1   8   6        7.60        1.98      4.95 o 
   0   8   6      128.06       91.15     10.14 o 
   1   8   6        9.55       29.17     13.44 o 
   2   8   6      148.21      124.57     17.23 o 
   3   8   6        2.22       -0.30      6.42 o 
   4   8   6       97.77       67.77     14.72 o 
   5   8   6        0.05        3.86     10.34 o 
   6   8   6       40.90       31.09     14.78 o 
   7   8   6        3.77        0.38      8.93 o 
   8   8   6        4.10        6.46      9.81 o 
  -9   9   6        3.15        2.96      9.71 o 
  -8   9   6        3.35       -0.14     10.45 o 
  -7   9   6        0.24        2.56     10.44 o 
  -6   9   6        1.83       15.40     12.09 o 
  -5   9   6       17.79       -0.51      8.32 o 
  -4   9   6       21.13        5.96      7.76 o 
  -3   9   6        0.78       -2.02      5.76 o 
  -2   9   6       39.85       25.29      7.70 o 
  -1   9   6        7.15        0.56      6.30 o 
   0   9   6       11.44        9.27      7.52 o 
   1   9   6       64.21       55.08     10.94 o 
   2   9   6       11.92       16.52      8.58 o 
   3   9   6        8.80        0.70      9.12 o 
   4   9   6        2.27        9.05     10.11 o 
   5   9   6        5.23        2.63      9.22 o 
   6   9   6       12.92        7.27     10.54 o 
   7   9   6       21.47       -6.75     10.44 o 
  -6  10   6        0.36        1.92     10.90 o 
  -5  10   6        0.11        4.55     11.78 o 
  -4  10   6        3.28       -6.42     14.18 o 
  -3  10   6        0.00        6.33     10.37 o 
  -2  10   6        2.44       -0.18      8.93 o 
  -1  10   6        4.80       -2.69      9.68 o 
   0  10   6        8.46       12.84     10.33 o 
   1  10   6        0.69       16.37     12.87 o 
   2  10   6        0.15       -2.66     10.85 o 
   3  10   6        1.86        5.89     13.10 o 
   4  10   6        0.03       23.40     31.91 o 
 -16   1   7        2.70        5.68      8.64 o 
 -15   1   7       35.28       73.57     21.57 o 
 -14   1   7        0.02       -4.02      5.33 o 
 -13   1   7       76.56       75.32      9.30 o 
 -12   1   7        4.68       27.80     14.88 o 
 -11   1   7      117.64      121.83     10.30 o 
 -10   1   7       32.27       39.42      4.99 o 
  -9   1   7      383.06      402.11     22.93 o 
  -8   1   7      429.34      403.70     13.19 o 
  -7   1   7       65.78       80.98      5.02 o 
  -6   1   7      403.11      464.56     10.80 o 
  -5   1   7      606.55      565.86     12.38 o 
  -4   1   7     1494.22     1762.29     39.18 o 
  -3   1   7        9.96        9.47      2.59 o 
  -2   1   7     7384.08     7155.24     98.82 o 
  -1   1   7       68.11       68.69      7.25 o 
   0   1   7     4469.53     4423.42    103.03 o 
   1   1   7        0.71        5.38      2.19 o 
   2   1   7      759.25      709.42     19.38 o 
   3   1   7       53.06       67.90      9.94 o 
   4   1   7       27.55       10.04      3.76 o 
   5   1   7        1.40        1.11      3.45 o 
   6   1   7       78.56       66.91      6.46 o 
   7   1   7        2.72        2.87      3.78 o 
   8   1   7      283.92      241.77     14.35 o 
   9   1   7       16.13       27.41      6.45 o 
  10   1   7        4.68        3.75      6.67 o 
  11   1   7       29.94       51.18     10.78 o 
  12   1   7        0.45       -5.43      6.89 o 
  13   1   7        6.46       23.74     19.46 o 
 -16   2   7        1.44       16.63     11.79 o 
 -15   2   7       43.95       60.53     12.48 o 
 -14   2   7        0.72        6.63      5.96 o 
 -13   2   7        0.12       -1.22      6.03 o 
 -12   2   7      151.90      151.79     12.66 o 
 -11   2   7      167.38      157.31     18.81 o 
 -10   2   7      617.77      660.28     29.96 o 
  -9   2   7       35.05       47.83      7.19 o 
  -8   2   7       97.40      114.36      6.23 o 
  -7   2   7      991.64     1000.95     29.94 o 
  -6   2   7      672.25      765.31     18.83 o 
  -5   2   7      331.16      274.74      7.42 o 
  -4   2   7       49.24      102.68      8.43 o 
  -3   2   7      835.06      643.51     16.01 o 
  -2   2   7      591.61      600.20     15.34 o 
  -1   2   7     1719.65     1388.23     29.02 o 
   0   2   7     1493.63     1456.83     30.09 o 
   1   2   7     2381.87     2343.94     74.79 o 
   2   2   7     1366.95     1386.12     40.92 o 
   3   2   7      593.43      500.34     14.21 o 
   4   2   7      524.68      438.97     10.54 o 
   5   2   7       90.59      101.10      9.05 o 
   6   2   7     1000.72      898.53     27.75 o 
   7   2   7     1978.18     1828.96     90.85 o 
   8   2   7       93.65      125.72     13.24 o 
   9   2   7      119.40      101.91     20.28 o 
  10   2   7      457.06      480.86     33.58 o 
  11   2   7       20.96       23.65      8.63 o 
  12   2   7        4.50       -0.85      7.18 o 
  13   2   7       12.01       26.91     15.63 o 
 -16   3   7       37.21       39.77     12.48 o 
 -15   3   7       82.34      106.40     15.77 o 
 -14   3   7       11.96        7.28      5.34 o 
 -13   3   7      460.15      382.75     48.33 o 
 -12   3   7       60.20       52.15      9.92 o 
 -11   3   7      384.75      420.72     23.19 o 
 -10   3   7       24.59       35.83     10.80 o 
  -9   3   7     1223.31     1280.44     54.80 o 
  -8   3   7      332.76      315.02     19.89 o 
  -7   3   7     2135.41     1948.39     72.36 o 
  -6   3   7      836.56      826.68     23.35 o 
  -5   3   7      255.22      301.87      9.73 o 
  -4   3   7     5902.61     6233.46    182.78 o 
  -3   3   7      579.66      581.92     18.49 o 
  -2   3   7     4413.22     4163.77    106.90 o 
  -1   3   7       59.35       79.11      6.00 o 
   0   3   7     1887.19     1767.75     43.22 o 
   1   3   7      112.39      180.41     10.36 o 
   2   3   7      987.18      907.94     30.40 o 
   3   3   7      725.90      711.95     24.24 o 
   4   3   7       37.69       19.93      3.95 o 
   5   3   7     1862.29     1746.74     67.39 o 
   6   3   7        0.10        9.23      7.05 o 
   7   3   7      142.79      161.64     12.23 o 
   8   3   7      267.86      224.15     15.26 o 
   9   3   7      114.29      113.30     15.38 o 
  10   3   7        6.86       20.75     13.27 o 
  11   3   7      135.36      160.35     19.47 o 
  12   3   7        6.91       11.27      9.45 o 
  13   3   7       17.00        9.50      9.23 o 
 -15   4   7       32.41       55.81     14.84 o 
 -14   4   7       33.34       79.28     14.17 o 
 -13   4   7        3.63        4.19      5.66 o 
 -12   4   7      238.19      325.44     24.87 o 
 -11   4   7       13.52       10.01      5.80 o 
 -10   4   7      507.84      527.30     27.38 o 
  -9   4   7        7.24       -6.64      6.83 o 
  -8   4   7      796.55      800.39     46.14 o 
  -7   4   7      486.68      576.79     55.00 o 
  -6   4   7      751.40      676.49     20.20 o 
  -5   4   7      671.03      631.01     20.64 o 
  -4   4   7      223.50      227.80      8.92 o 
  -3   4   7     1937.77     1690.24     52.05 o 
  -2   4   7      813.11      864.23     23.85 o 
  -1   4   7     1380.15     1085.00     30.21 o 
   0   4   7     2630.23     2787.04     79.84 o 
   1   4   7     3672.28     3508.26    105.63 o 
   2   4   7     1571.01     1642.32     77.84 o 
   3   4   7      689.85      716.88     30.01 o 
   4   4   7      523.00      500.92     24.50 o 
   5   4   7      242.98      200.52     16.69 o 
   6   4   7     2371.59     2378.78    109.31 o 
   7   4   7      513.82      406.18     22.88 o 
   8   4   7      478.10      496.37     35.84 o 
   9   4   7      193.03      214.01     21.53 o 
  10   4   7      130.30      173.05     21.88 o 
  11   4   7       26.67       40.88     12.52 o 
  12   4   7       26.60       32.34     19.56 o 
 -15   5   7       23.19       79.03     19.94 o 
 -14   5   7       18.50       35.21     12.49 o 
 -13   5   7      214.56      270.03     34.68 o 
 -12   5   7        0.07        4.31      6.08 o 
 -11   5   7      268.29      269.86     20.19 o 
 -10   5   7      209.67      192.27     15.43 o 
  -9   5   7      695.23      868.33     49.13 o 
  -8   5   7      344.50      291.84     22.30 o 
  -7   5   7     1311.73     1466.05     66.64 o 
  -6   5   7     1093.07     1161.37     47.49 o 
  -5   5   7      935.08     1127.89     40.18 o 
  -4   5   7     3380.05     3529.59    126.75 o 
  -3   5   7      233.56      256.32     13.00 o 
  -2   5   7     2028.19     1747.69     58.45 o 
  -1   5   7        0.36        7.24      4.11 o 
   0   5   7     1832.48     1595.37     71.14 o 
   1   5   7      175.14      208.49     15.87 o 
   2   5   7     2378.16     2475.60    106.24 o 
   3   5   7      897.27      880.98     41.47 o 
   4   5   7      103.59      114.58     10.81 o 
   5   5   7     1321.54     1338.68     61.25 o 
   6   5   7       10.85       16.23      5.76 o 
   7   5   7      241.02      264.23     24.88 o 
   8   5   7        9.07       -0.27      7.22 o 
   9   5   7      108.19      132.43     18.01 o 
  10   5   7       32.30       41.47     13.39 o 
  11   5   7       22.98       44.60     16.76 o 
 -14   6   7       89.38      120.64     26.28 o 
 -13   6   7        5.77       49.47     40.09 o 
 -12   6   7      126.79      127.90     18.33 o 
 -11   6   7        6.06       37.38     10.65 o 
 -10   6   7      255.49      394.81     29.12 o 
  -9   6   7       36.53       43.69     12.44 o 
  -8   6   7      439.51      461.70     31.97 o 
  -7   6   7      108.95      106.01     22.51 o 
  -6   6   7      235.52      360.67     27.41 o 
  -5   6   7     1002.79     1055.63     40.24 o 
  -4   6   7      497.78      651.37     29.12 o 
  -3   6   7     2557.01     2444.93     96.98 o 
  -2   6   7        9.92       34.33     10.84 o 
  -1   6   7     2062.09     1931.48    107.69 o 
   0   6   7      325.12      366.66     19.79 o 
   1   6   7     1586.19     1564.63     54.91 o 
   2   6   7      278.60      285.93     18.90 o 
   3   6   7      853.36      872.68     48.74 o 
   4   6   7      508.52      504.80     31.41 o 
   5   6   7      106.13       79.83      9.82 o 
   6   6   7      269.81      318.12     29.84 o 
   7   6   7       13.04       29.49     10.73 o 
   8   6   7      164.33      194.85     23.33 o 
   9   6   7        5.76       21.82     15.13 o 
  10   6   7      102.60      150.31     21.14 o 
  11   6   7       33.89       39.31     14.28 o 
 -13   7   7       33.55       54.76     19.13 o 
 -12   7   7        1.78        4.88     19.94 o 
 -11   7   7      193.71      205.72     31.35 o 
 -10   7   7       48.55       65.79     18.59 o 
  -9   7   7      343.47      367.20     23.64 o 
  -8   7   7      162.25      137.65     20.79 o 
  -7   7   7      172.68      233.06     20.60 o 
  -6   7   7      544.34      478.26     45.60 o 
  -5   7   7      548.17      627.22     33.33 o 
  -4   7   7      356.84      422.99     22.43 o 
  -3   7   7      105.99      146.58     11.19 o 
  -2   7   7     1174.53     1128.27     56.33 o 
  -1   7   7       63.50       80.05      9.93 o 
   0   7   7     1234.53     1254.02     53.84 o 
   1   7   7      303.58      306.29     20.19 o 
   2   7   7      186.03      200.81     16.65 o 
   3   7   7      553.98      639.31     39.83 o 
   4   7   7       72.31       78.17     11.56 o 
   5   7   7      334.39      385.51     35.69 o 
   6   7   7       41.55       58.49     14.02 o 
   7   7   7      262.12      326.68     33.07 o 
   8   7   7        0.65       -6.06      9.74 o 
   9   7   7      129.65      214.07     27.36 o 
 -11   8   7        0.08       -5.88     10.14 o 
 -10   8   7      130.05      192.23     30.51 o 
  -9   8   7        5.75       -6.53     13.08 o 
  -8   8   7      206.36      252.94     24.31 o 
  -7   8   7       32.01       42.54     10.88 o 
  -6   8   7      105.18      155.87     19.74 o 
  -5   8   7      409.17      377.96     32.42 o 
  -4   8   7       50.52       80.78     10.89 o 
  -3   8   7      420.37      419.43     27.70 o 
  -2   8   7      157.55      153.34     12.43 o 
  -1   8   7      462.26      508.31     28.23 o 
   0   8   7       32.30       44.25     13.89 o 
   1   8   7      116.69      106.85     12.94 o 
   2   8   7      173.17      217.01     19.46 o 
   3   8   7      148.26      119.92     13.97 o 
   4   8   7      491.30      523.39     45.61 o 
   5   8   7       87.92       83.12     16.16 o 
   6   8   7       46.57       55.98     15.66 o 
   7   8   7       15.83       32.07     12.64 o 
   8   8   7       88.03      128.06     21.85 o 
  -9   9   7       65.52       59.88     18.43 o 
  -8   9   7       80.82       68.16     19.03 o 
  -7   9   7       28.25       60.16     17.45 o 
  -6   9   7      133.74       97.95     17.31 o 
  -5   9   7       46.95       53.12     12.81 o 
  -4   9   7       90.50       78.23     14.99 o 
  -3   9   7        0.07       11.71      8.93 o 
  -2   9   7      348.76      337.17     25.75 o 
  -1   9   7        1.79        5.54      6.66 o 
   0   9   7      244.49      215.13     20.09 o 
   1   9   7       11.35       13.11      9.06 o 
   2   9   7       86.52       60.57     13.97 o 
   3   9   7       73.07      125.18     20.11 o 
   4   9   7       81.52       74.22     15.64 o 
   5   9   7       46.80       63.61     15.73 o 
   6   9   7        0.06        5.75     10.32 o 
  -6  10   7       30.93       39.47     26.52 o 
  -5  10   7      116.61       89.91     25.30 o 
  -4  10   7       10.26       48.78     19.46 o 
  -3  10   7       59.32       40.04     14.76 o 
  -2  10   7        0.06       23.03     13.26 o 
  -1  10   7       54.83       84.36     22.83 o 
   0  10   7        0.04       20.23     10.68 o 
   1  10   7       32.18       22.02     13.12 o 
   2  10   7       21.23        7.45     11.61 o 
   3  10   7       41.25        9.85     13.06 o 
 -16   0   8        0.88        5.83     12.40 o 
 -15   0   8      711.65      735.63     75.30 o 
 -14   0   8        1.51       23.52     32.20 o 
 -13   0   8     1091.20     1095.03     65.65 o 
 -12   0   8      462.82      430.75     29.87 o 
 -11   0   8     2667.08     2613.67    142.21 o 
 -10   0   8     5598.00     6156.40    353.80 o 
  -9   0   8     3840.75     3954.22    261.16 o 
  -8   0   8     8228.65     9264.35    626.24 o 
  -7   0   8      213.91      257.97     20.18 o 
  -6   0   8    10646.45    11418.95    549.71 o 
  -5   0   8      254.12      316.23     12.03 o 
  -4   0   8     8605.12     9020.63    363.88 o 
  -3   0   8      115.77       73.14      3.99 o 
  -2   0   8    29101.43    28508.17   1338.34 o 
  -1   0   8     3201.24     4002.87    129.82 o 
   0   0   8    10768.09    13231.14    823.27 o 
   1   0   8    10700.47    11040.05   1578.27 o 
   2   0   8     9303.45    10198.61    716.33 o 
   3   0   8     5183.55     5785.71    903.52 o 
   4   0   8       73.65       70.45      9.34 o 
   5   0   8     3790.42     3998.28    251.98 o 
   6   0   8      301.91      160.26     17.67 o 
   7   0   8     5998.71     5896.78    433.20 o 
   8   0   8      293.62      341.63     30.65 o 
   9   0   8      968.15      958.42     81.22 o 
  10   0   8      609.72      601.81     51.50 o 
  11   0   8      746.15      689.88     60.47 o 
  12   0   8      353.63      353.72     64.88 o 
  13   0   8       38.40       31.24     24.03 o 
 -16   1   8      283.06      259.93     28.46 o 
 -15   1   8        8.07       33.58     14.08 o 
 -14   1   8      877.77      885.08     49.15 o 
 -13   1   8      235.94      202.07     19.29 o 
 -12   1   8     2169.86     2141.87    102.41 o 
 -11   1   8     1126.67     1016.06     38.52 o 
 -10   1   8     2354.51     2313.03     82.80 o 
  -9   1   8     1981.04     2184.88     72.97 o 
  -8   1   8      730.28      806.81     23.71 o 
  -7   1   8     6936.09     7008.32    228.62 o 
  -6   1   8      545.99      594.83     14.51 o 
  -5   1   8     9618.23     9758.94    330.15 o 
  -4   1   8     1638.08     1882.75     40.12 o 
  -3   1   8    11971.69    11865.30    294.73 o 
  -2   1   8     8110.63     8848.55    166.26 o 
  -1   1   8    12922.14    15230.40    661.09 o 
   0   1   8     6998.76     6657.46    175.95 o 
   1   1   8     2387.03     2920.34     90.56 o 
   2   1   8     9890.25     9869.54    328.59 o 
   3   1   8      733.41      798.23     29.40 o 
   4   1   8     7107.97     7312.16    299.60 o 
   5   1   8       87.39      133.82     10.60 o 
   6   1   8     6654.23     7773.50    396.11 o 
   7   1   8      168.92      137.63      8.90 o 
   8   1   8     1592.57     1655.38     67.01 o 
   9   1   8      924.60      849.17     41.27 o 
  10   1   8      119.36       85.33      9.69 o 
  11   1   8      535.56      547.79     38.76 o 
  12   1   8      145.10      145.19     20.15 o 
  13   1   8      165.19       89.03     80.02 o 
 -16   2   8        9.08       14.23     12.08 o 
 -15   2   8      439.46      448.22     32.47 o 
 -14   2   8       11.86       12.38      7.01 o 
 -13   2   8      752.65      730.33     45.60 o 
 -12   2   8      438.67      361.48     21.72 o 
 -11   2   8     1261.75     1276.56     58.99 o 
 -10   2   8     1926.41     1845.61     78.25 o 
  -9   2   8     2245.07     2082.00     61.35 o 
  -8   2   8     6194.20     6057.37    221.51 o 
  -7   2   8     1656.68     1486.28     42.41 o 
  -6   2   8    11577.77    12322.83    431.55 o 
  -5   2   8       87.05      157.32      8.98 o 
  -4   2   8     9778.73     9031.19    248.37 o 
  -3   2   8     2939.99     3445.24    191.23 o 
  -2   2   8    15732.60    16491.61    664.95 o 
  -1   2   8       11.15       20.74      2.51 o 
   0   2   8    10028.15    10750.38    319.22 o 
   1   2   8    10011.74    10159.10    309.59 o 
   2   2   8     7796.14     8657.35    261.76 o 
   3   2   8     7973.02     7483.56    285.93 o 
   4   2   8      680.65      667.59     18.18 o 
   5   2   8     2765.90     2783.06    107.28 o 
   6   2   8        3.54        8.57      7.78 o 
   7   2   8     3343.18     3518.62    276.17 o 
   8   2   8        2.66       19.28     14.03 o 
   9   2   8      841.62      770.31     37.88 o 
  10   2   8      388.44      341.55     29.08 o 
  11   2   8      123.74      125.24     15.30 o 
  12   2   8      173.27      153.66     18.12 o 
  13   2   8       12.13       15.38     14.27 o 
 -16   3   8      217.36      202.08     29.84 o 
 -15   3   8        0.49        1.89      6.31 o 
 -14   3   8      341.30      320.54     23.67 o 
 -13   3   8       24.70        7.71      7.26 o 
 -12   3   8      729.17      732.00     39.29 o 
 -11   3   8      158.31      102.45     11.67 o 
 -10   3   8      553.74      500.12     29.53 o 
  -9   3   8     1839.69     1540.55    135.65 o 
  -8   3   8      511.18      491.18     20.73 o 
  -7   3   8     5089.26     5096.88    161.25 o 
  -6   3   8      255.72      240.81      8.29 o 
  -5   3   8     7858.28     7983.88    259.69 o 
  -4   3   8      721.33      887.99     20.72 o 
  -3   3   8    13983.96    13433.72    426.92 o 
  -2   3   8     2972.20     3204.55     86.43 o 
  -1   3   8     4221.23     4445.09    121.75 o 
   0   3   8     1900.99     2255.92     68.03 o 
   1   3   8      573.30      578.52     19.74 o 
   2   3   8     5821.38     5876.76    289.50 o 
   3   3   8     2539.62     2631.36     97.85 o 
   4   3   8     5808.34     5751.05    247.76 o 
   5   3   8        7.31       19.24      5.48 o 
   6   3   8     2431.33     2369.22    104.34 o 
   7   3   8      675.64      629.85     30.27 o 
   8   3   8     1057.17     1008.58     79.22 o 
   9   3   8      178.45      184.76     25.87 o 
  10   3   8      406.08      384.17     38.13 o 
  11   3   8      165.19      147.89     18.84 o 
  12   3   8       25.10        7.58      8.67 o 
 -15   4   8      157.10      189.41     30.30 o 
 -14   4   8       61.52       31.95      9.11 o 
 -13   4   8      568.71      504.26     32.36 o 
 -12   4   8      312.59      231.63     17.20 o 
 -11   4   8      709.21      651.85     41.99 o 
 -10   4   8      749.12      623.57     31.11 o 
  -9   4   8      845.17      972.84     56.66 o 
  -8   4   8     1958.03     1907.13     82.51 o 
  -7   4   8     1425.23     1547.63     78.08 o 
  -6   4   8     2229.67     2395.43     74.03 o 
  -5   4   8      174.55      176.31     10.23 o 
  -4   4   8     5605.62     5409.56    173.28 o 
  -3   4   8       33.35       62.86      7.62 o 
  -2   4   8     3220.21     3038.29     88.89 o 
  -1   4   8     5206.76     5311.13    166.65 o 
   0   4   8     4423.00     4827.26    156.62 o 
   1   4   8     2518.46     2769.33     97.68 o 
   2   4   8     1003.00     1156.75     48.78 o 
   3   4   8     3002.11     3119.90    130.27 o 
   4   4   8      327.06      372.37     19.19 o 
   5   4   8     3042.58     3058.44    140.79 o 
   6   4   8        0.05       -3.49      5.40 o 
   7   4   8      584.10      567.48     30.35 o 
   8   4   8      600.69      605.02     41.71 o 
   9   4   8      307.40      279.13     26.73 o 
  10   4   8       99.95      101.30     17.08 o 
  11   4   8       27.53       25.42      9.53 o 
  12   4   8       95.21      101.02     18.13 o 
 -15   5   8        5.67        1.47     10.66 o 
 -14   5   8      216.19      239.46     33.08 o 
 -13   5   8        4.85       -6.97      7.51 o 
 -12   5   8      130.62      150.21     14.80 o 
 -11   5   8      116.66       72.20     10.09 o 
 -10   5   8      178.82      191.81     15.81 o 
  -9   5   8      750.60      674.67     43.85 o 
  -8   5   8      199.33      253.99     23.81 o 
  -7   5   8     1052.52     1057.26     49.49 o 
  -6   5   8       10.73        9.41      8.49 o 
  -5   5   8     1934.51     2039.28     81.33 o 
  -4   5   8       93.88      154.50     23.17 o 
  -3   5   8     1857.07     1900.20     63.51 o 
  -2   5   8      138.69      133.85      7.60 o 
  -1   5   8     1980.23     1959.90     64.93 o 
   0   5   8      308.44      307.53     14.88 o 
   1   5   8     1199.51     1174.14     38.48 o 
   2   5   8     1569.97     1638.30     73.73 o 
   3   5   8       58.27       67.29      8.33 o 
   4   5   8     1178.16     1100.63     51.03 o 
   5   5   8        1.05       -3.86      6.05 o 
   6   5   8      276.62      242.63     15.89 o 
   7   5   8       13.00       29.80     15.19 o 
   8   5   8      464.68      396.01     32.72 o 
   9   5   8       41.29       45.50     13.80 o 
  10   5   8      271.11      255.67     29.38 o 
  11   5   8       46.93       56.42     14.74 o 
 -14   6   8        2.92      -10.71     12.39 o 
 -13   6   8      136.99      137.62     25.43 o 
 -12   6   8       23.20        6.35     11.00 o 
 -11   6   8      182.06      175.55     16.85 o 
 -10   6   8      287.12      239.29     22.65 o 
  -9   6   8       78.67       84.18     15.61 o 
  -8   6   8      272.72      198.40     14.13 o 
  -7   6   8        2.02       18.33      6.20 o 
  -6   6   8      176.91      156.00     11.55 o 
  -5   6   8       48.07       66.72      6.82 o 
  -4   6   8     1795.91     1902.76     73.11 o 
  -3   6   8       64.48       95.80      7.36 o 
  -2   6   8      495.61      503.60     22.11 o 
  -1   6   8     3127.64     2950.35    117.55 o 
   0   6   8     1331.45     1215.60     84.45 o 
   1   6   8      140.37      155.97     23.14 o 
   2   6   8      187.88      157.31     14.08 o 
   3   6   8      237.36      241.83     16.93 o 
   4   6   8       41.84       75.56     28.51 o 
   5   6   8     1585.41     1550.83    112.90 o 
   6   6   8        8.14       12.35      9.04 o 
   7   6   8       67.36       59.55     13.52 o 
   8   6   8      127.51      161.37     19.85 o 
   9   6   8       35.76       19.44     10.38 o 
  10   6   8        0.65        3.82      8.87 o 
 -13   7   8        4.40       28.11     18.35 o 
 -12   7   8        7.16       34.31     18.39 o 
 -11   7   8       22.89       -1.53     10.24 o 
 -10   7   8       56.56      113.44     16.28 o 
  -9   7   8       42.74       13.92      8.22 o 
  -8   7   8       26.98       42.31      9.95 o 
  -7   7   8      176.61      164.62     14.23 o 
  -6   7   8       24.89       26.78     10.54 o 
  -5   7   8      268.02      225.96     17.99 o 
  -4   7   8        0.40        5.44      5.88 o 
  -3   7   8       38.45       62.64      7.99 o 
  -2   7   8        2.77       -0.09      4.48 o 
  -1   7   8      341.47      324.97     17.74 o 
   0   7   8       49.69       60.59     11.80 o 
   1   7   8      463.10      431.52     26.26 o 
   2   7   8       66.02       60.79      9.59 o 
   3   7   8       57.59       57.92     10.51 o 
   4   7   8      117.29      119.26     14.41 o 
   5   7   8      180.89      153.83     21.06 o 
   6   7   8       13.03       19.86     10.78 o 
   7   7   8       47.24       46.28     14.27 o 
   8   7   8       37.81       49.95     14.22 o 
   9   7   8        1.85        6.44      9.56 o 
 -11   8   8        8.83       15.58     13.68 o 
 -10   8   8        7.92       -5.57     11.55 o 
  -9   8   8       10.81       43.79     15.53 o 
  -8   8   8       29.42       22.01     10.34 o 
  -7   8   8        7.14       25.35     11.65 o 
  -6   8   8      140.17      115.78     16.49 o 
  -5   8   8        2.23       -2.05      6.39 o 
  -4   8   8      191.12      150.96     13.58 o 
  -3   8   8       17.78       18.82      7.16 o 
  -2   8   8       14.18        7.23      4.89 o 
  -1   8   8       34.86       33.32      9.88 o 
   0   8   8       36.78       69.06     24.18 o 
   1   8   8        3.74       -1.17      6.02 o 
   2   8   8        0.51        6.41      6.64 o 
   3   8   8       22.06       24.47      9.02 o 
   4   8   8        1.08        0.39      9.43 o 
   5   8   8       51.68       33.37     12.02 o 
   6   8   8        0.39       -5.73      9.80 o 
   7   8   8       78.69       36.09     12.67 o 
   8   8   8       11.43        7.28     10.05 o 
  -9   9   8        1.59        5.18     17.36 o 
  -8   9   8        9.18        7.44     11.36 o 
  -7   9   8       13.67        0.33      9.41 o 
  -6   9   8       43.63       54.99     13.94 o 
  -5   9   8        2.64       19.43     13.32 o 
  -4   9   8        0.84        6.38      8.30 o 
  -3   9   8        2.08       18.57     11.60 o 
  -2   9   8        5.41        1.76      7.52 o 
  -1   9   8        2.78       10.59      8.59 o 
   0   9   8        6.58        8.04      8.60 o 
   1   9   8        0.22        7.15      8.85 o 
   2   9   8        0.38       14.45     12.05 o 
   3   9   8       16.57       11.43     12.15 o 
   4   9   8        1.11       19.37     13.82 o 
   5   9   8       31.70       29.29     15.24 o 
   6   9   8        0.45       13.46     13.89 o 
  -6  10   8        3.49       -8.80     14.26 o 
  -5  10   8        1.13        3.26     13.08 o 
  -4  10   8        0.02       -1.51      9.49 o 
  -3  10   8        5.01        5.80     10.03 o 
  -2  10   8        9.19        8.38     10.66 o 
  -1  10   8       24.58       44.89     15.93 o 
   0  10   8        0.03        4.51     13.10 o 
   1  10   8        8.71        7.17     10.70 o 
   2  10   8        1.50       18.20     14.84 o 
 -16   1   9        0.11        1.13      7.85 o 
 -15   1   9        0.23        5.75      8.04 o 
 -14   1   9       22.55       34.75      9.67 o 
 -13   1   9       74.36       98.73     11.34 o 
 -12   1   9       15.53       21.50      6.58 o 
 -11   1   9       30.49       43.04      5.81 o 
 -10   1   9      928.24      936.93     33.89 o 
  -9   1   9      148.75      186.01      9.17 o 
  -8   1   9      120.58      126.35      6.56 o 
  -7   1   9        0.31       17.00      4.48 o 
  -6   1   9       90.55       89.33      5.38 o 
  -5   1   9      321.63      333.34      8.27 o 
  -4   1   9     3294.48     3298.12     75.22 o 
  -3   1   9      601.17      524.14     24.19 o 
  -2   1   9       28.50       30.67      3.13 o 
  -1   1   9     1515.99     1908.79    151.83 o 
   0   1   9       47.05       91.29     13.93 o 
   1   1   9     3977.60     4666.69    145.42 o 
   2   1   9      182.81      132.19     12.07 o 
   3   1   9      824.58      825.50     24.04 o 
   4   1   9      542.59      473.42     16.57 o 
   5   1   9       37.00       29.37      4.34 o 
   6   1   9       29.00        8.52      6.41 o 
   7   1   9      248.05      273.98     17.63 o 
   8   1   9        1.09        6.43      4.82 o 
   9   1   9       72.10       78.51      9.82 o 
  10   1   9        0.52       -3.62      5.40 o 
  11   1   9       55.45       57.07     11.30 o 
  12   1   9        1.90       16.18     11.38 o 
 -16   2   9       28.19       37.34     17.99 o 
 -15   2   9       38.74       53.61     10.79 o 
 -14   2   9      149.06      139.18     14.48 o 
 -13   2   9        2.85        0.75      5.34 o 
 -12   2   9       53.87       81.48     10.30 o 
 -11   2   9       38.57       40.98     11.06 o 
 -10   2   9      334.10      360.47     19.27 o 
  -9   2   9      224.36      190.02     12.04 o 
  -8   2   9      113.74      107.38     15.36 o 
  -7   2   9      620.72      568.09     17.21 o 
  -6   2   9     1026.24      964.53     26.04 o 
  -5   2   9     1576.80     1516.55     42.02 o 
  -4   2   9     1580.42     1417.73     42.99 o 
  -3   2   9      597.56      680.88     32.69 o 
  -2   2   9     7291.46     8014.83    370.82 o 
  -1   2   9      936.37      892.50     19.37 o 
   0   2   9      237.59      335.15     13.01 o 
   1   2   9     2022.10     2171.76    103.69 o 
   2   2   9     1312.82     1260.65     54.66 o 
   3   2   9      384.47      307.45     25.81 o 
   4   2   9      135.36       99.12      6.39 o 
   5   2   9      447.18      356.32     18.10 o 
   6   2   9      158.73      152.02     11.57 o 
   7   2   9      542.85      541.37     37.22 o 
   8   2   9       20.14       23.00      6.44 o 
   9   2   9        2.17       18.38     12.12 o 
  10   2   9        0.83       -0.89      6.84 o 
  11   2   9       38.49       19.93      8.97 o 
  12   2   9        9.69       17.10     10.57 o 
 -16   3   9        5.17        4.54     21.15 o 
 -15   3   9       22.25       17.99      9.78 o 
 -14   3   9        0.95       -0.51      6.49 o 
 -13   3   9       28.15       40.47      8.84 o 
 -12   3   9      210.79      238.17     18.67 o 
 -11   3   9       82.01      102.54     12.35 o 
 -10   3   9     2061.48     1849.31    137.60 o 
  -9   3   9      249.68      286.45     16.06 o 
  -8   3   9     1281.12     1138.25     41.88 o 
  -7   3   9      190.35      188.78      7.87 o 
  -6   3   9     2860.60     2474.38     69.42 o 
  -5   3   9      134.12      129.86      8.13 o 
  -4   3   9     5263.26     5607.33    244.26 o 
  -3   3   9      917.98      784.75     29.91 o 
  -2   3   9     4274.48     4142.04    106.43 o 
  -1   3   9     6545.97     6124.74    181.82 o 
   0   3   9      959.39      831.22     22.18 o 
   1   3   9     3813.31     3916.99    124.24 o 
   2   3   9      571.27      517.20     25.75 o 
   3   3   9     1323.65     1330.14     63.11 o 
   4   3   9      100.32       92.21      8.23 o 
   5   3   9      331.08      295.84     15.90 o 
   6   3   9       39.88       39.12      6.91 o 
   7   3   9      376.02      359.65     20.48 o 
   8   3   9      306.65      314.66     27.60 o 
   9   3   9       39.56       43.75     20.46 o 
  10   3   9       43.15       56.23     12.17 o 
  11   3   9       83.32       87.61     15.22 o 
  12   3   9       31.51       41.47     15.19 o 
 -15   4   9       21.64       59.41     33.03 o 
 -14   4   9      114.18      108.86     14.59 o 
 -13   4   9      120.84      161.56     16.15 o 
 -12   4   9       27.41       62.27      9.14 o 
 -11   4   9      321.02      337.60     20.61 o 
 -10   4   9       18.16       50.25      9.29 o 
  -9   4   9       91.05       87.66      9.02 o 
  -8   4   9       19.44       11.67      5.55 o 
  -7   4   9     1606.27     1528.24     47.71 o 
  -6   4   9        0.59       22.00     12.06 o 
  -5   4   9     3121.25     3175.55    108.97 o 
  -4   4   9      940.72      868.63     51.59 o 
  -3   4   9      455.71      495.88     14.59 o 
  -2   4   9     4389.61     4083.63    124.55 o 
  -1   4   9      164.98      134.31     11.07 o 
   0   4   9      423.38      505.45     16.32 o 
   1   4   9       45.81       68.94      6.85 o 
   2   4   9     1502.48     1383.47     67.44 o 
   3   4   9      290.21      302.99     17.33 o 
   4   4   9     1393.25     1438.62     64.92 o 
   5   4   9      398.06      379.90     22.96 o 
   6   4   9       47.64       73.14      8.15 o 
   7   4   9      266.13      250.97     16.79 o 
   8   4   9       24.21       59.73     11.65 o 
   9   4   9       89.81       99.73     15.77 o 
  10   4   9        8.62       33.30     20.71 o 
  11   4   9      136.00      157.81     20.77 o 
 -15   5   9      105.71      176.95     28.89 o 
 -14   5   9       59.80       71.62     18.40 o 
 -13   5   9       72.31       92.94     16.12 o 
 -12   5   9      239.81      289.20     25.39 o 
 -11   5   9      128.67      149.33     16.11 o 
 -10   5   9      348.89      364.48     23.68 o 
  -9   5   9       18.99       16.16      6.29 o 
  -8   5   9      858.19     1028.28     60.15 o 
  -7   5   9      210.29      199.75     12.18 o 
  -6   5   9     1526.37     1539.31     55.02 o 
  -5   5   9      274.61      248.81     11.62 o 
  -4   5   9      653.23      636.12     24.99 o 
  -3   5   9     1841.53     1636.43     53.42 o 
  -2   5   9     2339.65     2037.51     68.34 o 
  -1   5   9     3136.34     2944.25    100.66 o 
   0   5   9     1277.75     1112.91     37.05 o 
   1   5   9     1368.78     1378.26     58.47 o 
   2   5   9       30.38       61.38     13.30 o 
   3   5   9     1474.83     1385.06     63.23 o 
   4   5   9        1.56       -2.47      5.49 o 
   5   5   9      828.28      721.14     42.51 o 
   6   5   9      111.49      116.64     12.04 o 
   7   5   9      167.52      187.70     19.98 o 
   8   5   9      377.66      381.61     33.54 o 
   9   5   9       45.82       57.83     13.60 o 
  10   5   9      117.74      136.82     20.73 o 
  11   5   9        2.83       -1.83      9.06 o 
 -14   6   9       51.97      111.36     41.60 o 
 -13   6   9       57.22       75.44     19.93 o 
 -12   6   9       81.01      136.87     18.63 o 
 -11   6   9      214.25      277.64     28.40 o 
 -10   6   9       18.27       41.26     11.36 o 
  -9   6   9      527.98      608.45     35.59 o 
  -8   6   9        3.19       11.52     10.57 o 
  -7   6   9      662.63      696.70     33.88 o 
  -6   6   9       48.40       44.47      9.11 o 
  -5   6   9      294.27      303.88     15.76 o 
  -4   6   9      151.70      125.88     10.74 o 
  -3   6   9      132.32      139.20      9.37 o 
  -2   6   9      243.94      209.90     11.90 o 
  -1   6   9       73.66       86.89      7.83 o 
   0   6   9     1330.55     1221.21     54.70 o 
   1   6   9       94.30      109.12     11.99 o 
   2   6   9      787.56      856.62     53.85 o 
   3   6   9      110.21      123.01     12.74 o 
   4   6   9      729.85      699.13     39.86 o 
   5   6   9      164.78      200.23     34.40 o 
   6   6   9      465.78      499.08     52.44 o 
   7   6   9      184.21      211.04     23.73 o 
   8   6   9       25.37       37.12     11.78 o 
   9   6   9      103.18      122.37     18.21 o 
  10   6   9        0.04        8.61      9.49 o 
 -13   7   9      104.71      136.87     27.10 o 
 -12   7   9      110.33      162.25     27.25 o 
 -11   7   9       53.05      121.17     22.92 o 
 -10   7   9      228.38      237.29     24.82 o 
  -9   7   9        2.26       -5.74      8.61 o 
  -8   7   9      568.89      565.83     40.80 o 
  -7   7   9       35.73       50.90     11.03 o 
  -6   7   9      507.02      544.92     38.47 o 
  -5   7   9      492.40      422.54     25.28 o 
  -4   7   9      473.90      496.77     28.39 o 
  -3   7   9     1034.67      949.49     42.69 o 
  -2   7   9      468.60      417.45     20.22 o 
  -1   7   9      487.72      482.20     24.10 o 
   0   7   9      230.49      262.79     18.99 o 
   1   7   9      463.45      492.62     34.99 o 
   2   7   9       80.05      104.91     15.01 o 
   3   7   9      439.30      423.11     29.21 o 
   4   7   9       55.83       62.88      9.24 o 
   5   7   9      157.82      173.80     19.74 o 
   6   7   9      135.55      183.08     22.50 o 
   7   7   9       18.55       18.41     10.49 o 
   8   7   9       58.07       87.92     17.97 o 
   9   7   9       14.83       46.51     21.64 o 
 -11   8   9       63.87       81.22     21.54 o 
 -10   8   9       21.96       42.75     16.28 o 
  -9   8   9      409.93      449.07     48.02 o 
  -8   8   9        0.16        9.21     10.68 o 
  -7   8   9      317.17      319.65     29.90 o 
  -6   8   9       93.30       93.65     18.04 o 
  -5   8   9      167.15      200.36     21.29 o 
  -4   8   9       95.95       79.75     12.99 o 
  -3   8   9      662.78      636.76     37.67 o 
  -2   8   9        6.27       11.55      9.76 o 
  -1   8   9        9.19       35.56     14.51 o 
   0   8   9     1163.47     1126.21     78.44 o 
   1   8   9        3.54       47.05     23.97 o 
   2   8   9      153.31      196.54     18.38 o 
   3   8   9       12.69       12.47      7.24 o 
   4   8   9       33.48       48.88     15.64 o 
   5   8   9       57.42       94.25     16.46 o 
   6   8   9      168.37      169.51     24.32 o 
   7   8   9       63.81       73.20     16.97 o 
  -9   9   9        1.81       -0.24     19.54 o 
  -8   9   9      136.70      168.63     29.52 o 
  -7   9   9        1.78        4.27      9.89 o 
  -6   9   9      144.75      183.29     23.18 o 
  -5   9   9       77.04       84.29     15.26 o 
  -4   9   9      147.19      148.89     19.70 o 
  -3   9   9      200.10      178.48     25.07 o 
  -2   9   9       52.75       62.80     14.59 o 
  -1   9   9      176.33      173.79     20.93 o 
   0   9   9        2.10       13.51     18.12 o 
   1   9   9      149.81      153.86     20.81 o 
   2   9   9        0.03       24.86     21.15 o 
   3   9   9       73.10       56.39     17.24 o 
   4   9   9       19.74       30.10     14.97 o 
   5   9   9       61.34       61.02     18.82 o 
  -6  10   9        1.10       35.53     18.84 o 
  -5  10   9       52.70       37.49     39.89 o 
  -4  10   9       45.77       22.53     13.11 o 
  -3  10   9       83.31       92.73     19.91 o 
  -2  10   9       64.28       43.90     15.79 o 
  -1  10   9        1.44       20.14     22.99 o 
   0  10   9      176.82      170.86     31.55 o 
   1  10   9        1.21        2.39     10.92 o 
   2  10   9       74.39       90.24     22.25 o 
 -17   0  10       76.31      126.05     29.66 o 
 -16   0  10       81.96       76.90     21.41 o 
 -15   0  10       64.89       64.46     18.52 o 
 -14   0  10     1190.56     1046.15     95.74 o 
 -13   0  10      164.93      149.74     14.32 o 
 -12   0  10     2496.13     2437.28    142.50 o 
 -11   0  10      492.40      499.39     42.97 o 
 -10   0  10     5491.69     6052.13    456.71 o 
  -9   0  10      461.91      511.71     60.18 o 
  -8   0  10     2585.27     2581.58    117.80 o 
  -7   0  10     1349.69     1507.83     62.37 o 
  -6   0  10     3010.08     3175.52    130.29 o 
  -5   0  10    15368.34    15811.17    822.73 o 
  -4   0  10    15040.48    14790.19    708.48 o 
  -3   0  10    23241.45    23373.57   1191.23 o 
  -2   0  10       68.46       51.72     12.74 o 
  -1   0  10    37751.78    37321.99   2194.56 o 
   0   0  10      191.45      374.66     14.22 o 
   1   0  10     9536.67    10351.57    998.66 o 
   2   0  10     2826.99     2873.46    451.04 o 
   3   0  10     8388.52    10221.83   1211.10 o 
   4   0  10     3405.60     3567.10    228.56 o 
   5   0  10     2754.43     3102.15    210.33 o 
   6   0  10     2183.47     2051.12    147.12 o 
   7   0  10      147.79      179.97     41.29 o 
   8   0  10     1215.90     1040.44     91.31 o 
   9   0  10       51.85       91.37     14.85 o 
  10   0  10      374.25      340.50     41.29 o 
  11   0  10      104.82      119.13     20.86 o 
  12   0  10      118.52       90.35     31.72 o 
 -16   1  10      138.44      188.99     22.83 o 
 -15   1  10      472.23      429.30     37.15 o 
 -14   1  10       95.19      133.92     13.70 o 
 -13   1  10      766.55      767.50     43.16 o 
 -12   1  10      248.33      329.88     22.54 o 
 -11   1  10     1284.44     1310.56     50.96 o 
 -10   1  10       99.56      147.71      9.20 o 
  -9   1  10     8058.60     8267.06    327.59 o 
  -8   1  10      468.66      544.32     17.91 o 
  -7   1  10     4803.98     5309.18    192.73 o 
  -6   1  10     4109.58     3811.22    171.50 o 
  -5   1  10     2460.14     2550.94     64.08 o 
  -4   1  10     6559.91     6799.09    180.59 o 
  -3   1  10     3889.35     3676.27     88.49 o 
  -2   1  10    10153.57    10374.54    300.81 o 
  -1   1  10     1648.49     2475.24    122.87 o 
   0   1  10    13048.91    11695.08    759.19 o 
   1   1  10       26.05       23.00     10.36 o 
   2   1  10     8247.83     8797.14    314.35 o 
   3   1  10     5676.54     5557.70    193.14 o 
   4   1  10     4124.90     4175.73    143.15 o 
   5   1  10     3481.17     3511.72    164.10 o 
   6   1  10      451.90      550.96     28.44 o 
   7   1  10     1747.55     1664.98     68.48 o 
   8   1  10       21.69       46.88      8.54 o 
   9   1  10     1733.22     1674.37     86.09 o 
  10   1  10        5.96       30.25      9.56 o 
  11   1  10      285.04      295.75     30.84 o 
  12   1  10       98.68      107.69     24.96 o 
 -16   2  10      155.33      114.50     17.26 o 
 -15   2  10      157.23      174.84     20.14 o 
 -14   2  10      652.94      611.47     37.75 o 
 -13   2  10       91.35      123.40     12.64 o 
 -12   2  10     2027.53     1871.36     93.18 o 
 -11   2  10      110.52      136.49     11.41 o 
 -10   2  10     4881.46     4946.22    193.83 o 
  -9   2  10      505.70      488.08     17.65 o 
  -8   2  10     2905.77     2779.62     87.60 o 
  -7   2  10     2529.63     2735.32     82.56 o 
  -6   2  10     4155.15     3721.87    105.41 o 
  -5   2  10     7443.74     7705.02    226.13 o 
  -4   2  10     9000.81     9225.83    374.47 o 
  -3   2  10    10583.81    11840.15    531.12 o 
  -2   2  10       12.45       35.19      3.50 o 
  -1   2  10    18090.13    18366.86    649.28 o 
   0   2  10      362.59      359.62     14.83 o 
   1   2  10     5583.14     5867.37    184.78 o 
   2   2  10     1207.49     1042.92     48.90 o 
   3   2  10     4695.91     4610.42    143.69 o 
   4   2  10     3974.83     4203.84    177.08 o 
   5   2  10     2249.35     2285.22     97.26 o 
   6   2  10     2839.08     2764.66    121.03 o 
   7   2  10      140.68      160.46     13.24 o 
   8   2  10      910.24      804.82     46.30 o 
   9   2  10        1.37       12.28      9.21 o 
  10   2  10      490.77      473.46     35.22 o 
  11   2  10       18.39       24.00      9.09 o 
  12   2  10      193.98      207.23     26.13 o 
 -16   3  10      148.11      257.84     47.10 o 
 -15   3  10      235.26      236.13     22.06 o 
 -14   3  10      225.78      285.02     22.13 o 
 -13   3  10      970.23      910.30     58.85 o 
 -12   3  10        0.41       17.42      8.09 o 
 -11   3  10     2248.53     1881.90    108.21 o 
 -10   3  10        0.43       32.65     12.25 o 
  -9   3  10     2228.71     2151.03     91.77 o 
  -8   3  10      296.83      319.06     12.32 o 
  -7   3  10     4547.40     4364.77    140.77 o 
  -6   3  10     4014.96     4127.21    125.02 o 
  -5   3  10     3658.08     3475.96    150.87 o 
  -4   3  10     3446.33     3669.82    147.40 o 
  -3   3  10      346.33      444.41     18.30 o 
  -2   3  10     5952.49     6117.51    163.96 o 
  -1   3  10       33.39       89.81      9.95 o 
   0   3  10    10538.14    11333.09    405.60 o 
   1   3  10      130.41      109.67      7.70 o 
   2   3  10     4476.22     4652.18    226.74 o 
   3   3  10     1581.22     1513.42     62.83 o 
   4   3  10     1613.86     1582.03     67.22 o 
   5   3  10     1448.98     1358.09     58.59 o 
   6   3  10      496.59      502.53     26.62 o 
   7   3  10     1069.37      934.41     44.44 o 
   8   3  10        0.48       -0.92      5.64 o 
   9   3  10      693.86      654.72     46.71 o 
  10   3  10       49.62       59.98     13.10 o 
  11   3  10      263.20      256.63     28.11 o 
 -15   4  10      104.08      175.98     26.85 o 
 -14   4  10      128.83      102.12     14.31 o 
 -13   4  10        3.39       19.58     10.56 o 
 -12   4  10      530.15      428.22     29.84 o 
 -11   4  10        0.89        5.78      6.45 o 
 -10   4  10      892.06      872.50     42.73 o 
  -9   4  10      475.76      421.42     23.12 o 
  -8   4  10     2685.81     2698.13    112.96 o 
  -7   4  10     1966.40     1862.64     62.92 o 
  -6   4  10     2425.60     2451.06     77.14 o 
  -5   4  10     3025.44     3361.60    205.44 o 
  -4   4  10     1002.89      877.05     32.92 o 
  -3   4  10     4774.30     4838.25    145.92 o 
  -2   4  10     2483.88     2316.40     67.34 o 
  -1   4  10     2238.17     2331.30     69.93 o 
   0   4  10      149.34      152.61      7.28 o 
   1   4  10     5450.52     6434.29    292.63 o 
   2   4  10      325.88      355.54     23.04 o 
   3   4  10     1329.95     1431.21     63.57 o 
   4   4  10      858.26      952.40     44.83 o 
   5   4  10      600.67      512.09     28.78 o 
   6   4  10      866.30      883.75     43.30 o 
   7   4  10      373.10      340.73     21.43 o 
   8   4  10      432.43      409.73     39.37 o 
   9   4  10       15.36        5.34      8.57 o 
  10   4  10      212.39      250.19     28.02 o 
  11   4  10        3.79        5.49      9.20 o 
 -15   5  10       40.94       14.99     11.16 o 
 -14   5  10       25.94       51.67     16.33 o 
 -13   5  10      252.83      197.63     21.89 o 
 -12   5  10        7.96       42.95     11.24 o 
 -11   5  10      871.76      816.66     46.03 o 
 -10   5  10        3.52        2.09      5.17 o 
  -9   5  10      363.03      329.68     20.74 o 
  -8   5  10      579.30      518.33     24.91 o 
  -7   5  10     1059.03     1234.68     56.99 o 
  -6   5  10      499.00      471.08     17.95 o 
  -5   5  10      926.07      908.39     39.20 o 
  -4   5  10     1902.28     1737.73     68.90 o 
  -3   5  10       33.19       63.58     12.87 o 
  -2   5  10     5597.24     5290.40    193.09 o 
  -1   5  10      182.70      190.07      9.52 o 
   0   5  10     2166.24     2378.50     79.56 o 
   1   5  10      406.05      412.05     22.75 o 
   2   5  10     1453.40     1525.25     89.37 o 
   3   5  10        2.01        9.78      5.37 o 
   4   5  10      727.49      699.13     41.30 o 
   5   5  10      288.13      282.39     20.10 o 
   6   5  10       85.78       66.10      9.68 o 
   7   5  10      414.35      405.54     33.12 o 
   8   5  10        0.23        3.08      7.62 o 
   9   5  10       32.99       74.88     20.26 o 
  10   5  10        9.82       15.39     10.40 o 
 -14   6  10       47.75       30.09     18.53 o 
 -13   6  10        1.16       -6.41     11.05 o 
 -12   6  10       71.95       52.79     12.14 o 
 -11   6  10       33.68       42.46     11.78 o 
 -10   6  10       52.36       68.50     13.43 o 
  -9   6  10        3.78       -3.13      7.44 o 
  -8   6  10     1073.75     1019.67     65.12 o 
  -7   6  10       20.62       13.05      7.50 o 
  -6   6  10      324.83      336.92     21.13 o 
  -5   6  10      291.73      274.84     17.22 o 
  -4   6  10        2.04       12.60      7.24 o 
  -3   6  10      627.85      573.76     23.16 o 
  -2   6  10     1850.94     1689.33     60.84 o 
  -1   6  10       15.47       41.03      5.50 o 
   0   6  10        1.47        5.98      8.04 o 
   1   6  10     1688.46     1542.11     72.83 o 
   2   6  10      192.92      210.12     23.22 o 
   3   6  10      250.53      226.13     17.46 o 
   4   6  10       71.23       80.20     10.33 o 
   5   6  10       49.98       52.61     14.49 o 
   6   6  10      112.66      131.49     18.15 o 
   7   6  10      183.60      218.45     23.36 o 
   8   6  10      205.77      257.43     28.25 o 
   9   6  10       10.53       26.78     14.98 o 
 -13   7  10       29.57       64.02     19.61 o 
 -12   7  10        0.13       12.28     14.10 o 
 -11   7  10       87.86       69.69     15.50 o 
 -10   7  10        9.55       29.65     12.59 o 
  -9   7  10       70.34       57.53     12.66 o 
  -8   7  10      163.46      131.10     17.34 o 
  -7   7  10      182.89      157.71     17.48 o 
  -6   7  10       10.80        3.98      7.25 o 
  -5   7  10       62.99       62.72     12.33 o 
  -4   7  10      206.95      204.16     16.05 o 
  -3   7  10       76.62       65.72      9.27 o 
  -2   7  10      511.22      437.48     25.99 o 
  -1   7  10        1.75        5.01      5.27 o 
   0   7  10      108.37       86.13     14.11 o 
   1   7  10      207.02      200.75     19.40 o 
   2   7  10      145.75      135.55     23.60 o 
   3   7  10       43.86       54.78      9.63 o 
   4   7  10       71.18       77.89     10.27 o 
   5   7  10       72.91       89.84     14.91 o 
   6   7  10        7.88       -1.24      9.30 o 
   7   7  10      122.82      122.33     17.73 o 
   8   7  10        6.93        5.52      9.03 o 
 -11   8  10        3.21       39.79     19.86 o 
 -10   8  10       23.08       20.23     13.80 o 
  -9   8  10        4.60       30.60     10.23 o 
  -8   8  10       10.23        9.63      8.99 o 
  -7   8  10        1.88       49.40     16.37 o 
  -6   8  10        5.49       24.12     12.49 o 
  -5   8  10        0.29       14.69      8.99 o 
  -4   8  10       25.81       37.37     13.11 o 
  -3   8  10       32.81       40.99     10.95 o 
  -2   8  10       33.75       28.03     11.79 o 
  -1   8  10       44.86       13.11      9.01 o 
   0   8  10       30.45       23.22      9.75 o 
   1   8  10      105.06       72.52     11.85 o 
   2   8  10       25.17       36.17      9.57 o 
   3   8  10      119.24       83.07     14.88 o 
   4   8  10        7.04        5.46      7.72 o 
   5   8  10       16.28       19.99     13.61 o 
   6   8  10        7.18       12.03     13.45 o 
   7   8  10        0.42       15.73     14.30 o 
  -9   9  10        0.21       10.07     12.29 o 
  -8   9  10       33.11       18.26     13.04 o 
  -7   9  10        5.29        9.30      9.33 o 
  -6   9  10       38.90        2.81      8.74 o 
  -5   9  10        9.50        6.18      8.34 o 
  -4   9  10       19.14       17.81     11.65 o 
  -3   9  10        5.73        0.14     13.22 o 
  -2   9  10       14.51       -0.24      8.32 o 
  -1   9  10       13.85       14.73     12.44 o 
   0   9  10       40.42       25.83     10.81 o 
   1   9  10        2.20       -1.38      7.42 o 
   2   9  10       16.84        1.44     11.89 o 
   3   9  10       19.07       16.37     12.62 o 
   4   9  10        7.18       10.47     12.18 o 
  -5  10  10        0.00        6.92     13.42 o 
  -4  10  10       14.41       37.24     23.50 o 
  -3  10  10        0.51        2.03      9.86 o 
  -2  10  10       15.68        9.84     11.64 o 
  -1  10  10       13.27        8.58     11.16 o 
   0  10  10        7.32       27.09     13.80 o 
   1  10  10        1.55       25.10     13.91 o 
 -16   1  11       11.09       13.57     16.68 o 
 -15   1  11        2.15       11.56      9.73 o 
 -14   1  11       73.55       67.22      9.84 o 
 -13   1  11      142.67      155.25     14.49 o 
 -12   1  11       96.69      148.32     14.24 o 
 -11   1  11       27.07       25.35      5.71 o 
 -10   1  11      122.39      103.78      7.57 o 
  -9   1  11      112.39      132.85      8.27 o 
  -8   1  11        8.95       16.70      4.29 o 
  -7   1  11      113.23      106.07      8.06 o 
  -6   1  11        1.49        4.05      3.29 o 
  -5   1  11        1.48        4.47      1.89 o 
  -4   1  11        2.40       12.38      4.58 o 
  -3   1  11     1690.86     1692.52     42.69 o 
  -2   1  11      411.94      438.45     15.46 o 
  -1   1  11     1752.90     1884.74    103.52 o 
   0   1  11        0.36       29.90     12.79 o 
   1   1  11        2.69       20.80      7.42 o 
   2   1  11        1.21       27.90      9.57 o 
   3   1  11      142.59      127.51     21.12 o 
   4   1  11      346.63      323.80     17.02 o 
   5   1  11        4.24       -4.25      4.25 o 
   6   1  11       83.20       65.26      6.38 o 
   7   1  11       45.13       52.68      8.66 o 
   8   1  11        0.48        5.27      5.80 o 
   9   1  11       54.68       47.06      8.50 o 
  10   1  11       48.91       75.41     11.71 o 
  11   1  11        0.32       13.27     12.08 o 
  12   1  11        7.44        3.97     25.47 o 
 -16   2  11        0.06        6.79      8.64 o 
 -15   2  11        0.31        3.88      6.66 o 
 -14   2  11       52.89       70.21     10.67 o 
 -13   2  11      242.43      224.88     17.79 o 
 -12   2  11       19.23       15.76      7.54 o 
 -11   2  11      321.83      391.78     22.95 o 
 -10   2  11     1074.65      958.50     46.04 o 
  -9   2  11     1185.67     1170.04     41.12 o 
  -8   2  11      458.55      397.51     14.27 o 
  -7   2  11       15.99       16.92      3.33 o 
  -6   2  11       16.04       29.00      3.59 o 
  -5   2  11      140.41      149.38     11.48 o 
  -4   2  11     1777.06     1809.46     66.04 o 
  -3   2  11     1620.50     1984.79     80.59 o 
  -2   2  11     2065.41     1800.64     46.14 o 
  -1   2  11     1300.22     1346.80     84.21 o 
   0   2  11      890.47      861.40     33.45 o 
   1   2  11     1489.71     1515.74     43.72 o 
   2   2  11        0.30        1.02      3.03 o 
   3   2  11     1676.00     1740.17     58.71 o 
   4   2  11       10.46       -5.57      5.57 o 
   5   2  11      593.98      495.56     25.16 o 
   6   2  11       47.54       29.05      6.53 o 
   7   2  11      142.25      128.78     13.74 o 
   8   2  11       15.55        4.57      5.33 o 
   9   2  11        0.15       -0.04      6.92 o 
  10   2  11       92.57       97.10     21.42 o 
  11   2  11        0.08        0.81      8.82 o 
 -16   3  11       24.97       28.43     13.18 o 
 -15   3  11        6.75       -0.89     12.93 o 
 -14   3  11      183.12      197.54     20.13 o 
 -13   3  11       52.80       55.87      9.27 o 
 -12   3  11      274.20      305.31     20.07 o 
 -11   3  11        0.95       42.99     48.30 o 
 -10   3  11       60.80       54.67     10.01 o 
  -9   3  11      290.11      312.01     28.54 o 
  -8   3  11      165.34      107.16      7.88 o 
  -7   3  11      237.74      189.12      9.63 o 
  -6   3  11       72.33      115.81      8.65 o 
  -5   3  11     2600.85     2442.99    105.49 o 
  -4   3  11      969.55      997.78     43.64 o 
  -3   3  11     2545.13     2279.01     83.43 o 
  -2   3  11      739.95      753.07     41.23 o 
  -1   3  11      332.57      244.59     11.07 o 
   0   3  11      176.82      168.67     10.82 o 
   1   3  11     1177.17     1208.72     40.20 o 
   2   3  11       13.58        6.74     10.20 o 
   3   3  11       93.48       88.70      8.95 o 
   4   3  11     1391.73     1271.67     58.84 o 
   5   3  11        2.73       -2.08      5.86 o 
   6   3  11      333.00      364.19     21.58 o 
   7   3  11        1.06        4.17      7.77 o 
   8   3  11       17.51       25.55      7.42 o 
   9   3  11       38.57       23.97      9.09 o 
  10   3  11      144.02      146.23     18.99 o 
  11   3  11       13.71        4.42      8.53 o 
 -15   4  11       79.31      102.38     16.22 o 
 -14   4  11        3.67       -8.99      8.99 o 
 -13   4  11      149.29      151.34     16.88 o 
 -12   4  11        6.29        6.10      4.87 o 
 -11   4  11      369.27      365.44     22.70 o 
 -10   4  11      556.12      472.72     23.42 o 
  -9   4  11     2078.75     2031.41     90.57 o 
  -8   4  11      981.60      938.46     38.65 o 
  -7   4  11       29.23       28.70      6.11 o 
  -6   4  11     2033.55     1850.69     71.72 o 
  -5   4  11      140.83      119.42     20.95 o 
  -4   4  11     1780.86     1643.85     65.22 o 
  -3   4  11       76.59       68.94      7.58 o 
  -2   4  11      503.75      384.44     11.82 o 
  -1   4  11     1730.91     1782.82     69.90 o 
   0   4  11      868.81      733.84     29.29 o 
   1   4  11     1558.12     1685.72    119.79 o 
   2   4  11      109.79       70.77     10.39 o 
   3   4  11      531.70      479.09     26.38 o 
   4   4  11       49.03       51.49      8.00 o 
   5   4  11      753.28      756.80     40.86 o 
   6   4  11       32.55       30.61      8.25 o 
   7   4  11      518.91      499.93     30.48 o 
   8   4  11       57.66       80.92     17.69 o 
   9   4  11       10.27       18.68      9.45 o 
  10   4  11       42.54       45.51     12.05 o 
  11   4  11        5.75       11.28     10.68 o 
 -15   5  11        1.90       13.39     12.99 o 
 -14   5  11       96.91      134.27     19.51 o 
 -13   5  11        4.29       -2.28      7.46 o 
 -12   5  11      258.97      345.62     30.76 o 
 -11   5  11      215.87      173.91     20.88 o 
 -10   5  11      280.60      264.60     21.17 o 
  -9   5  11      434.67      430.34     30.41 o 
  -8   5  11      265.73      294.77     21.59 o 
  -7   5  11      378.22      373.17     20.35 o 
  -6   5  11       18.88       24.91      5.83 o 
  -5   5  11     2111.71     1788.24     89.61 o 
  -4   5  11       75.11       57.67      8.84 o 
  -3   5  11     1071.89      861.70     37.85 o 
  -2   5  11      786.07      763.82     26.39 o 
  -1   5  11       99.58       84.65      7.31 o 
   0   5  11      639.11      702.28     34.08 o 
   1   5  11      288.26      300.73     23.54 o 
   2   5  11      299.86      286.87     21.15 o 
   3   5  11      143.31      134.03     12.31 o 
   4   5  11      275.89      302.16     19.83 o 
   5   5  11        0.32       15.36     10.24 o 
   6   5  11      242.42      252.73     18.54 o 
   7   5  11        0.14       12.54     10.54 o 
   8   5  11       63.77       74.39     13.88 o 
   9   5  11       28.77       27.44     10.54 o 
  10   5  11       23.45       46.99     13.62 o 
 -14   6  11        4.32       38.95     16.18 o 
 -13   6  11      158.23      186.62     28.34 o 
 -12   6  11       37.96       26.53     12.93 o 
 -11   6  11      255.07      275.74     27.70 o 
 -10   6  11      138.72      129.14     18.01 o 
  -9   6  11      172.14      191.83     19.91 o 
  -8   6  11      632.49      558.80     39.42 o 
  -7   6  11      263.92      343.50     26.57 o 
  -6   6  11     1464.77     1459.30     71.90 o 
  -5   6  11       16.27       51.99      7.64 o 
  -4   6  11     1217.59     1094.15     50.00 o 
  -3   6  11      172.16      122.91     11.00 o 
  -2   6  11      679.79      591.00     29.42 o 
  -1   6  11       64.57       56.66      6.38 o 
   0   6  11      308.76      329.23     19.25 o 
   1   6  11      446.52      419.63     26.28 o 
   2   6  11       98.29      107.45     15.09 o 
   3   6  11      422.36      412.22     26.05 o 
   4   6  11       81.70       86.90     10.89 o 
   5   6  11      218.90      221.94     17.81 o 
   6   6  11       76.03      103.93     16.14 o 
   7   6  11      162.37      185.98     23.72 o 
   8   6  11       37.35       45.60     12.49 o 
   9   6  11      111.81      166.33     29.08 o 
 -12   7  11       79.93      130.13     24.32 o 
 -11   7  11       51.53       60.14     13.44 o 
 -10   7  11      190.92      250.44     25.80 o 
  -9   7  11      108.88      118.85     16.53 o 
  -8   7  11       61.75      103.07     14.31 o 
  -7   7  11      353.72      312.06     24.47 o 
  -6   7  11       24.76       36.45     10.96 o 
  -5   7  11      272.13      266.31     18.33 o 
  -4   7  11        5.72       -0.74      4.55 o 
  -3   7  11      742.27      658.96     35.35 o 
  -2   7  11      134.55      114.45     16.64 o 
  -1   7  11      897.89      865.10     56.00 o 
   0   7  11      604.51      628.27     43.64 o 
   1   7  11       28.07       44.44      8.62 o 
   2   7  11      827.10      792.29     75.06 o 
   3   7  11       53.62       46.76      9.27 o 
   4   7  11       71.05      101.84     16.33 o 
   5   7  11       26.08       23.32     17.69 o 
   6   7  11      109.31      133.15     19.38 o 
   7   7  11        3.62       12.49      9.82 o 
   8   7  11       41.63       74.98     20.22 o 
 -11   8  11       65.22       65.98     18.39 o 
 -10   8  11       16.26       12.43     11.63 o 
  -9   8  11        0.77       17.21     11.24 o 
  -8   8  11      206.29      229.64     31.12 o 
  -7   8  11       99.57      138.23     21.78 o 
  -6   8  11      262.81      215.69     22.60 o 
  -5   8  11        2.35       16.38      8.46 o 
  -4   8  11      275.77      263.04     19.99 o 
  -3   8  11      240.34      195.51     16.87 o 
  -2   8  11      391.54      411.43     35.35 o 
  -1   8  11       29.56       60.10     21.58 o 
   0   8  11      123.57      136.98     29.00 o 
   1   8  11      197.25      196.58     21.56 o 
   2   8  11      115.42      127.21     17.31 o 
   3   8  11      250.18      253.66     32.77 o 
   4   8  11        0.63       13.21     13.54 o 
   5   8  11      154.23      192.53     31.86 o 
   6   8  11        0.16        8.42     12.31 o 
  -9   9  11       15.03       -0.46     10.06 o 
  -8   9  11        6.88       23.32     13.19 o 
  -7   9  11      159.98      116.08     19.51 o 
  -6   9  11        6.72        2.68      8.49 o 
  -5   9  11      121.61      131.21     22.84 o 
  -4   9  11        2.65       13.71     10.10 o 
  -3   9  11      149.34      138.76     24.95 o 
  -2   9  11       12.18        5.55      9.50 o 
  -1   9  11      197.02      194.17     22.71 o 
   0   9  11       20.58       20.71     10.99 o 
   1   9  11       37.09        8.79      9.26 o 
   2   9  11      146.27      183.98     47.44 o 
   3   9  11       15.39       14.00     12.65 o 
   4   9  11       59.99       96.93     22.44 o 
  -4  10  11       19.41        9.93     11.36 o 
  -3  10  11        1.60       -4.20     14.02 o 
  -2  10  11       15.31        1.86     14.29 o 
  -1  10  11       10.04        6.98     19.22 o 
 -17   0  12       22.69       34.99     20.72 o 
 -16   0  12      661.94      685.38     79.25 o 
 -15   0  12       29.23        9.84     12.35 o 
 -14   0  12      352.68      389.78     46.30 o 
 -13   0  12     1131.38     1081.05     77.44 o 
 -12   0  12     1255.17     1363.96    114.25 o 
 -11   0  12      788.00      894.14    122.62 o 
 -10   0  12      203.36      230.29     15.83 o 
  -9   0  12     7490.89     8462.70    521.46 o 
  -8   0  12        9.75        3.97      5.64 o 
  -7   0  12     9471.78     9550.09    526.01 o 
  -6   0  12     1397.20     1289.03     48.97 o 
  -5   0  12     4820.52     4969.31    212.87 o 
  -4   0  12     1012.56     1224.55     43.53 o 
  -3   0  12     7938.82     7844.12    401.08 o 
  -2   0  12     1932.93     1877.88     67.97 o 
  -1   0  12     3486.63     4091.29    251.70 o 
   0   0  12     7193.05     6774.78    325.04 o 
   1   0  12       84.89       56.27      6.23 o 
   2   0  12    10668.36    10350.06   1118.72 o 
   3   0  12      164.50      163.48     21.59 o 
   4   0  12     9110.89    10619.49   1410.55 o 
   5   0  12      372.09      279.23     28.30 o 
   6   0  12     3145.77     3157.33    270.09 o 
   7   0  12     1201.35      957.91     60.92 o 
   8   0  12      936.28      926.10     59.19 o 
   9   0  12      326.89      314.02     35.56 o 
  10   0  12       73.37       94.18     21.82 o 
  11   0  12      281.53      277.78     56.23 o 
 -16   1  12        3.17        1.06      7.31 o 
 -15   1  12      478.07      507.76     39.55 o 
 -14   1  12      210.06      191.54     16.34 o 
 -13   1  12     1289.32     1257.74     66.46 o 
 -12   1  12     2595.97     2377.83     97.67 o 
 -11   1  12     2459.49     2521.19    102.88 o 
 -10   1  12     4091.00     4132.62    163.03 o 
  -9   1  12       66.64       57.10      7.63 o 
  -8   1  12     6945.08     6953.09    406.37 o 
  -7   1  12       90.49      119.47      6.66 o 
  -6   1  12     4894.25     4915.21    154.64 o 
  -5   1  12     1933.36     2071.46     53.25 o 
  -4   1  12     7595.65     7120.21    245.60 o 
  -3   1  12     6645.32     7186.57    209.13 o 
  -2   1  12     9041.70     9580.86    309.95 o 
  -1   1  12     9784.95    10125.81    413.89 o 
   0   1  12     2821.44     3215.93    160.55 o 
   1   1  12     7602.44     7674.60    281.08 o 
   2   1  12      599.77      743.25     25.25 o 
   3   1  12     3301.42     3380.69    120.38 o 
   4   1  12      136.40       99.19      7.50 o 
   5   1  12     2853.77     2762.16    122.89 o 
   6   1  12      500.36      381.18     17.56 o 
   7   1  12      674.99      657.92     35.88 o 
   8   1  12      461.67      390.59     23.62 o 
   9   1  12       77.08       62.41      9.04 o 
  10   1  12      363.61      280.48     22.88 o 
  11   1  12       21.76       21.91     11.37 o 
 -16   2  12      261.78      292.57     37.32 o 
 -15   2  12       69.36       58.57     14.99 o 
 -14   2  12      433.75      443.34     28.88 o 
 -13   2  12      441.42      440.06     28.39 o 
 -12   2  12      416.81      396.52     23.79 o 
 -11   2  12      682.19      708.45     33.80 o 
 -10   2  12      181.40      181.47     11.10 o 
  -9   2  12     3895.29     3911.74    142.65 o 
  -8   2  12      831.19      824.83     27.26 o 
  -7   2  12     8374.79     7960.58    307.92 o 
  -6   2  12      412.62      539.34     21.59 o 
  -5   2  12    13098.62    13943.64    687.03 o 
  -4   2  12     4171.54     4682.03    187.44 o 
  -3   2  12     8688.52     9188.92    392.94 o 
  -2   2  12     3463.64     3701.81    215.57 o 
  -1   2  12     2101.19     2299.38     63.30 o 
   0   2  12     7294.75     7573.23    261.77 o 
   1   2  12      112.65      136.87      7.65 o 
   2   2  12     7648.94     7718.77    291.55 o 
   3   2  12       15.18        3.24      3.16 o 
   4   2  12     3461.74     3367.49    147.24 o 
   5   2  12      201.24      136.57     11.19 o 
   6   2  12     1201.36     1180.80     52.14 o 
   7   2  12      699.15      609.46     34.98 o 
   8   2  12      419.42      393.75     24.77 o 
   9   2  12      413.03      350.56     24.62 o 
  10   2  12       27.75       16.49      8.11 o 
  11   2  12      160.98      162.22     22.65 o 
 -16   3  12       36.20       18.03     12.46 o 
 -15   3  12      208.91      239.13     25.90 o 
 -14   3  12      138.71      109.76     13.50 o 
 -13   3  12      273.61      273.32     20.65 o 
 -12   3  12      266.93      247.67     18.16 o 
 -11   3  12      371.78      385.64     22.51 o 
 -10   3  12     2222.23     2024.91     92.28 o 
  -9   3  12      781.54      706.13     26.77 o 
  -8   3  12     5231.65     5339.15    193.78 o 
  -7   3  12      187.77      141.12     10.37 o 
  -6   3  12     7056.34     7108.83    375.33 o 
  -5   3  12      469.27      511.19     22.78 o 
  -4   3  12     7857.48     8046.40    398.49 o 
  -3   3  12     4405.29     4723.07    196.83 o 
  -2   3  12     5366.50     5770.04    243.09 o 
  -1   3  12     6421.94     6638.16    223.12 o 
   0   3  12     1546.28     1822.79     57.62 o 
   1   3  12     4531.93     4591.07    156.87 o 
   2   3  12        2.03        0.59      5.20 o 
   3   3  12     4150.96     4260.96    193.78 o 
   4   3  12       94.46      111.48     21.96 o 
   5   3  12     1115.22     1084.59     51.14 o 
   6   3  12      377.60      379.35     23.68 o 
   7   3  12      350.44      335.56     21.00 o 
   8   3  12      290.46      277.44     23.58 o 
   9   3  12      153.84      182.56     19.63 o 
  10   3  12      104.56      132.75     18.49 o 
  11   3  12        4.78       36.93     15.16 o 
 -15   4  12       47.46       31.51     14.85 o 
 -14   4  12      408.56      399.98     33.39 o 
 -13   4  12       51.30       48.78     10.61 o 
 -12   4  12      254.68      258.08     22.24 o 
 -11   4  12      845.94      768.23     49.99 o 
 -10   4  12      344.06      342.54     27.10 o 
  -9   4  12      531.93      572.69     38.71 o 
  -8   4  12      107.60      108.97      8.96 o 
  -7   4  12     1483.54     1346.15     54.68 o 
  -6   4  12        0.39        1.03      5.55 o 
  -5   4  12     5391.49     5901.85    287.15 o 
  -4   4  12      909.13      963.72     42.60 o 
  -3   4  12     3204.82     3214.70    135.01 o 
  -2   4  12     3159.07     3383.42    135.94 o 
  -1   4  12      459.00      481.94     21.30 o 
   0   4  12     3913.32     4404.88    154.58 o 
   1   4  12      250.32      306.03     17.74 o 
   2   4  12     2950.44     2745.51    187.57 o 
   3   4  12        0.01       26.65      8.14 o 
   4   4  12      996.91      987.95     49.04 o 
   5   4  12      256.67      274.09     19.51 o 
   6   4  12      369.98      375.52     24.50 o 
   7   4  12      137.09      110.38     12.11 o 
   8   4  12       87.46       93.56     14.33 o 
   9   4  12      190.21      178.47     20.95 o 
  10   4  12       52.60       28.41     11.33 o 
 -15   5  12      111.53      102.25     22.16 o 
 -14   5  12       40.53       16.89      9.56 o 
 -13   5  12      124.93      142.37     18.74 o 
 -12   5  12      134.60      101.72     15.17 o 
 -11   5  12       36.52       73.27     17.97 o 
 -10   5  12      554.24      401.58     31.01 o 
  -9   5  12      173.77      172.31     16.61 o 
  -8   5  12      864.15      849.75     55.49 o 
  -7   5  12        1.37        6.41      6.74 o 
  -6   5  12     2085.08     1907.69     82.27 o 
  -5   5  12        4.12        0.93      4.15 o 
  -4   5  12      523.96      478.69     23.89 o 
  -3   5  12      515.58      448.88     23.08 o 
  -2   5  12     1168.42     1126.50     48.20 o 
  -1   5  12     1113.10     1097.66     37.94 o 
   0   5  12     1657.83     1721.95     75.28 o 
   1   5  12     1465.40     1458.57     80.78 o 
   2   5  12      111.01      127.40     10.47 o 
   3   5  12     2427.81     2391.71    120.08 o 
   4   5  12       82.17      114.61     13.34 o 
   5   5  12      548.19      524.50     32.57 o 
   6   5  12       60.64       80.36     13.93 o 
   7   5  12      316.40      337.14     29.41 o 
   8   5  12      161.50      172.75     20.52 o 
   9   5  12       84.71       97.89     16.41 o 
 -14   6  12       60.41       95.02     21.73 o 
 -13   6  12       36.17       18.34     14.36 o 
 -12   6  12       74.19       93.06     16.17 o 
 -11   6  12      441.90      387.29     36.03 o 
 -10   6  12       83.66       97.94     15.73 o 
  -9   6  12      213.78      184.62     19.45 o 
  -8   6  12      212.32      166.36     17.74 o 
  -7   6  12      341.78      298.45     24.49 o 
  -6   6  12        8.24        6.79      6.06 o 
  -5   6  12      459.56      412.22     26.47 o 
  -4   6  12        0.62       19.52     12.97 o 
  -3   6  12      499.37      488.37     24.96 o 
  -2   6  12      238.93      222.12     19.49 o 
  -1   6  12      171.18      173.85     17.10 o 
   0   6  12      339.41      332.77     19.77 o 
   1   6  12      177.34      174.38     15.62 o 
   2   6  12      192.66      182.55     15.55 o 
   3   6  12       46.73       69.07     13.23 o 
   4   6  12      123.23      131.91     13.55 o 
   5   6  12       45.36       81.42     11.68 o 
   6   6  12      100.47       89.99     14.10 o 
   7   6  12        0.12        1.03      7.41 o 
   8   6  12        8.84        4.37      9.85 o 
 -12   7  12       25.05       22.99     13.15 o 
 -11   7  12        6.04       21.25     13.53 o 
 -10   7  12       80.43       90.53     15.71 o 
  -9   7  12       22.28       34.17     10.75 o 
  -8   7  12       74.54       53.31     11.61 o 
  -7   7  12       16.78        3.98      6.99 o 
  -6   7  12      347.95      298.07     26.29 o 
  -5   7  12       31.13       44.33     14.71 o 
  -4   7  12      118.64      115.52     12.15 o 
  -3   7  12      147.87      139.44     12.56 o 
  -2   7  12      114.06       92.91     15.72 o 
  -1   7  12      145.63      130.74     16.11 o 
   0   7  12      309.73      277.23     25.40 o 
   1   7  12       51.87       53.05     12.28 o 
   2   7  12       69.59       49.58     11.24 o 
   3   7  12      178.77      171.58     15.89 o 
   4   7  12        3.90        1.95     12.12 o 
   5   7  12      126.49      131.90     19.23 o 
   6   7  12        3.52        9.55     11.89 o 
   7   7  12       26.84       -0.36     10.34 o 
 -11   8  12       13.07       10.75     11.91 o 
 -10   8  12        2.73       10.40     11.24 o 
  -9   8  12       58.40       52.00     18.11 o 
  -8   8  12        4.12       20.33     10.99 o 
  -7   8  12      118.27       94.02     16.33 o 
  -6   8  12        7.13        6.96      7.90 o 
  -5   8  12       42.87       32.70      9.87 o 
  -4   8  12        6.93       13.69      8.82 o 
  -3   8  12       18.34        4.30      7.56 o 
  -2   8  12        5.54       -4.52      7.88 o 
  -1   8  12        0.15        3.67      7.70 o 
   0   8  12       27.27       20.04      9.72 o 
   1   8  12        0.33       20.78     12.21 o 
   2   8  12        6.82       32.80     16.72 o 
   3   8  12        0.66        0.55      9.69 o 
   4   8  12        0.29        4.50      9.25 o 
   5   8  12        4.37       27.43     24.36 o 
  -8   9  12        0.03       15.69     12.07 o 
  -7   9  12        3.39       18.46     11.16 o 
  -6   9  12        1.27        6.09     10.91 o 
  -5   9  12       14.02        6.54     10.54 o 
  -4   9  12       32.25       39.57     22.58 o 
  -3   9  12       28.55       32.31     21.89 o 
  -2   9  12        0.29       23.45     23.49 o 
  -1   9  12       47.91       37.12     11.59 o 
   0   9  12        5.47       11.88     10.19 o 
   1   9  12       11.40        4.98     11.48 o 
   2   9  12       16.94        7.96     12.07 o 
   3   9  12        1.24       -7.09     11.85 o 
 -16   1  13        3.78        6.37     10.64 o 
 -15   1  13        4.06       13.71     12.42 o 
 -14   1  13        1.45       16.36      9.16 o 
 -13   1  13        0.16        6.74      6.01 o 
 -12   1  13       40.04       42.49      6.48 o 
 -11   1  13      355.26      339.55     17.71 o 
 -10   1  13       84.25       86.88      8.78 o 
  -9   1  13      272.21      299.26     16.85 o 
  -8   1  13      200.57      191.03      9.14 o 
  -7   1  13       33.68       27.55      4.16 o 
  -6   1  13      319.53      271.13      8.58 o 
  -5   1  13      284.49      300.87     14.68 o 
  -4   1  13      982.36      902.73     28.68 o 
  -3   1  13       32.51       41.42      2.83 o 
  -2   1  13      505.99      497.13     22.97 o 
  -1   1  13      167.93      224.94     12.82 o 
   0   1  13      224.46      240.35     16.67 o 
   1   1  13      606.37      708.49     24.01 o 
   2   1  13      381.86      417.19     17.33 o 
   3   1  13        2.54       14.33      6.65 o 
   4   1  13       12.24        5.65      4.05 o 
   5   1  13        4.01       -4.57      4.57 o 
   6   1  13       23.90       27.17      6.85 o 
   7   1  13        0.25       16.09      8.91 o 
   8   1  13        0.06       -0.05      5.26 o 
   9   1  13        0.53       -3.12      6.27 o 
  10   1  13        7.99       -2.48     10.40 o 
  11   1  13        0.79        4.59     12.92 o 
 -16   2  13        0.36       -0.41     11.08 o 
 -15   2  13      154.71      144.27     28.16 o 
 -14   2  13        0.51       -0.09      5.56 o 
 -13   2  13        0.72       10.16      9.36 o 
 -12   2  13      531.18      568.20     34.72 o 
 -11   2  13       73.46       87.17      9.71 o 
 -10   2  13      101.37      127.60      8.77 o 
  -9   2  13       69.80       66.68      6.34 o 
  -8   2  13      478.79      406.39     17.72 o 
  -7   2  13      961.35      994.78     40.24 o 
  -6   2  13     1270.70     1324.59     53.50 o 
  -5   2  13     1553.27     1613.48     66.23 o 
  -4   2  13      941.22     1018.90     39.02 o 
  -3   2  13      235.24      183.66     10.89 o 
  -2   2  13      257.08      271.56     39.22 o 
  -1   2  13     1064.08      965.98     35.14 o 
   0   2  13      448.49      517.21     18.77 o 
   1   2  13        4.99        7.20      3.37 o 
   2   2  13       65.43       56.21      6.52 o 
   3   2  13       18.59       24.45      7.24 o 
   4   2  13       30.98        6.49      5.62 o 
   5   2  13      325.47      303.86     19.09 o 
   6   2  13       48.78       24.68      9.83 o 
   7   2  13       58.76       56.18      9.98 o 
   8   2  13      151.05      149.55     14.49 o 
   9   2  13       10.38       -5.26      5.87 o 
  10   2  13       13.65       20.99     24.75 o 
 -16   3  13       36.12       51.01     15.96 o 
 -15   3  13       49.42       74.97     15.08 o 
 -14   3  13        0.70        1.39      7.77 o 
 -13   3  13      111.09      153.26     28.51 o 
 -12   3  13       20.39       31.43     10.40 o 
 -11   3  13      435.42      392.14     23.32 o 
 -10   3  13      135.78      157.92     11.38 o 
  -9   3  13      859.02      799.67     36.61 o 
  -8   3  13      119.11       97.45      8.37 o 
  -7   3  13      801.75      665.49     43.82 o 
  -6   3  13      226.34      241.42     13.83 o 
  -5   3  13      283.54      328.09     25.55 o 
  -4   3  13     1448.36     1358.92     64.71 o 
  -3   3  13        0.29       -3.24      6.31 o 
  -2   3  13     1068.20      960.61     41.08 o 
  -1   3  13      313.67      345.68     21.53 o 
   0   3  13      591.91      509.02     24.39 o 
   1   3  13     2226.57     2189.03     72.82 o 
   2   3  13      639.92      673.34     48.83 o 
   3   3  13      210.93      191.41     28.83 o 
   4   3  13       28.80       46.81      7.42 o 
   5   3  13      284.30      265.19     17.89 o 
   6   3  13       11.00       29.85      7.39 o 
   7   3  13      147.26      154.68     13.58 o 
   8   3  13       52.69       58.64     11.58 o 
   9   3  13       51.20       61.87     12.28 o 
  10   3  13        6.08        4.87      9.36 o 
 -15   4  13       36.32       58.66     15.09 o 
 -14   4  13      140.86      140.75     18.38 o 
 -13   4  13        8.56       10.65      8.46 o 
 -12   4  13      525.73      560.23     39.16 o 
 -11   4  13        1.31        9.38     13.87 o 
 -10   4  13      233.21      284.43     24.26 o 
  -9   4  13      176.31      172.77     17.42 o 
  -8   4  13      739.36      638.22     30.26 o 
  -7   4  13       16.12       38.83     15.11 o 
  -6   4  13     1124.09     1107.35     59.61 o 
  -5   4  13      531.59      529.04     57.37 o 
  -4   4  13     1391.47     1343.66     56.88 o 
  -3   4  13      797.21      607.87     28.69 o 
  -2   4  13      270.85      237.15     13.52 o 
  -1   4  13     1047.67      890.35     48.65 o 
   0   4  13      198.23      180.78      9.29 o 
   1   4  13      438.09      479.23     25.56 o 
   2   4  13      106.69      125.34     14.98 o 
   3   4  13      261.95      278.00     18.99 o 
   4   4  13      279.01      296.85     20.12 o 
   5   4  13      213.55      196.18     15.73 o 
   6   4  13       65.56       64.99      9.89 o 
   7   4  13       23.63       14.21      7.28 o 
   8   4  13      149.85      170.66     19.30 o 
   9   4  13        0.39       -5.60      9.29 o 
  10   4  13       70.97      102.26     17.31 o 
 -14   5  13       22.09       49.23     16.15 o 
 -13   5  13      133.32      170.43     20.87 o 
 -12   5  13        0.48       28.16     11.86 o 
 -11   5  13       70.57       87.22     13.26 o 
 -10   5  13       16.77       29.55     12.86 o 
  -9   5  13      172.41      146.97     18.29 o 
  -8   5  13      128.17      137.74     15.56 o 
  -7   5  13      411.66      424.32     35.19 o 
  -6   5  13      589.36      464.65     29.72 o 
  -5   5  13       83.83      100.71     10.40 o 
  -4   5  13     1082.73      946.98     44.98 o 
  -3   5  13       16.03       24.80      6.36 o 
  -2   5  13     1109.27     1025.86     46.96 o 
  -1   5  13       31.06       52.45      6.88 o 
   0   5  13      926.52      915.78     42.42 o 
   1   5  13      176.40      179.16     14.33 o 
   2   5  13      562.80      508.27     28.17 o 
   3   5  13      494.75      464.48     34.15 o 
   4   5  13      173.55      159.69     15.56 o 
   5   5  13      349.61      337.99     24.27 o 
   6   5  13        3.05       -2.47      5.54 o 
   7   5  13      145.71      179.66     19.92 o 
   8   5  13       13.42       16.27      9.55 o 
   9   5  13       93.33      111.92     17.15 o 
 -13   6  13       21.08       52.18     13.10 o 
 -12   6  13      201.04      193.16     24.18 o 
 -11   6  13        2.89        3.57      9.65 o 
 -10   6  13      637.60      713.72     53.74 o 
  -9   6  13       85.81       88.04     13.42 o 
  -8   6  13      464.06      517.09     37.94 o 
  -7   6  13      188.50      173.73     18.73 o 
  -6   6  13      152.42      160.58     15.21 o 
  -5   6  13      344.31      279.93     22.85 o 
  -4   6  13      297.76      307.57     20.47 o 
  -3   6  13      714.66      624.03     33.15 o 
  -2   6  13      125.51      127.84     15.96 o 
  -1   6  13      890.78      925.61     58.58 o 
   0   6  13        2.23       -3.13      6.82 o 
   1   6  13      700.79      753.95     51.37 o 
   2   6  13        5.29        7.96      5.97 o 
   3   6  13      372.35      347.84     29.82 o 
   4   6  13       72.76       92.69     13.03 o 
   5   6  13      184.85      169.12     19.71 o 
   6   6  13       71.19      109.51     16.05 o 
   7   6  13       15.83       43.67     16.23 o 
   8   6  13       23.26       35.50     15.41 o 
 -12   7  13       17.34       41.25     15.60 o 
 -11   7  13      171.20      185.66     22.37 o 
 -10   7  13        3.39        5.25      9.49 o 
  -9   7  13      152.07      127.25     17.48 o 
  -8   7  13      103.22       85.32     13.76 o 
  -7   7  13      121.73      132.86     16.45 o 
  -6   7  13      451.89      428.09     34.29 o 
  -5   7  13      308.16      317.70     22.16 o 
  -4   7  13      253.02      204.14     15.77 o 
  -3   7  13       37.08       66.91     15.10 o 
  -2   7  13      358.29      330.86     27.38 o 
  -1   7  13       39.22       43.40     17.87 o 
   0   7  13      267.74      235.04     22.82 o 
   1   7  13        2.09       19.79     15.70 o 
   2   7  13      128.24      132.33     16.33 o 
   3   7  13      225.00      217.33     23.48 o 
   4   7  13      114.30      120.67     23.71 o 
   5   7  13      142.77      169.67     27.53 o 
   6   7  13        8.06       -9.49     11.88 o 
 -10   8  13      334.61      361.24     33.98 o 
  -9   8  13        1.38       -8.23      8.91 o 
  -8   8  13      232.72      259.88     26.83 o 
  -7   8  13       83.05       88.52     14.58 o 
  -6   8  13      109.99      130.57     17.44 o 
  -5   8  13      166.29      135.08     16.14 o 
  -4   8  13       66.91      107.90     16.08 o 
  -3   8  13      219.65      226.12     24.18 o 
  -2   8  13       28.08       35.67     14.98 o 
  -1   8  13       91.49      108.48     16.44 o 
   0   8  13       23.84       21.31      8.87 o 
   1   8  13      141.54      178.12     23.59 o 
   2   8  13       18.31       21.18      9.39 o 
   3   8  13       74.45       83.47     19.64 o 
   4   8  13       49.98       63.43     24.36 o 
   5   8  13        6.84       19.16     17.23 o 
  -8   9  13        1.91       13.35     12.07 o 
  -7   9  13       41.66       56.41     19.19 o 
  -6   9  13       44.63       56.55     17.34 o 
  -5   9  13       73.17       87.55     19.09 o 
  -4   9  13       56.55       63.86     16.71 o 
  -3   9  13        3.40       20.91     12.51 o 
  -2   9  13      153.31      132.15     21.17 o 
  -1   9  13        8.56       33.35     16.08 o 
   0   9  13      136.47      137.59     20.20 o 
   1   9  13        5.77       15.78     12.87 o 
   2   9  13       39.24       44.88     16.50 o 
 -16   0  14        1.74      -11.90     12.89 o 
 -15   0  14      578.39      590.99     64.70 o 
 -14   0  14      118.17      153.38     26.19 o 
 -13   0  14      683.53      689.79     62.06 o 
 -12   0  14       52.40       72.87     11.09 o 
 -11   0  14     3014.44     2922.68    261.17 o 
 -10   0  14      661.19      720.19     40.65 o 
  -9   0  14     2883.87     3159.82    170.98 o 
  -8   0  14     2460.65     2619.95    130.88 o 
  -7   0  14      713.76      682.38     31.46 o 
  -6   0  14     9742.52    10044.27    557.46 o 
  -5   0  14       60.69       30.22      4.86 o 
  -4   0  14    16823.55    17214.38   1044.09 o 
  -3   0  14       41.48       37.58      5.04 o 
  -2   0  14     4667.11     5682.35    342.84 o 
  -1   0  14     3443.83     3682.73    175.34 o 
   0   0  14     4624.98     5041.74    256.00 o 
   1   0  14     3616.45     3566.23    173.80 o 
   2   0  14      307.26      434.45     47.92 o 
   3   0  14     1746.51     1718.90    372.07 o 
   4   0  14       30.52       28.23     25.23 o 
   5   0  14      724.86      790.21     69.31 o 
   6   0  14       10.57       23.41     19.34 o 
   7   0  14      962.45      859.45    135.29 o 
   8   0  14       61.48       60.87     16.60 o 
   9   0  14      389.77      440.15     52.46 o 
  10   0  14      136.95      124.18     33.88 o 
 -16   1  14      336.89      367.72     43.52 o 
 -15   1  14       39.07       67.33     13.56 o 
 -14   1  14      811.00      787.58     48.11 o 
 -13   1  14      138.63      162.73     15.36 o 
 -12   1  14     2158.84     2181.83     95.91 o 
 -11   1  14      522.08      572.42     23.94 o 
 -10   1  14     3238.63     3201.46    144.78 o 
  -9   1  14     1779.44     1986.29     73.94 o 
  -8   1  14     3384.98     3460.28    124.32 o 
  -7   1  14     7728.04     7886.99    297.69 o 
  -6   1  14     3397.43     3424.91    104.00 o 
  -5   1  14    10161.48    10039.25    394.81 o 
  -4   1  14        6.53       23.84      4.59 o 
  -3   1  14    16199.83    16796.29    651.65 o 
  -2   1  14      675.11      595.24     33.60 o 
  -1   1  14    10787.11    11670.47    464.27 o 
   0   1  14     2335.80     2076.09    175.26 o 
   1   1  14     2147.42     2205.82     87.28 o 
   2   1  14     6319.72     6495.62    272.71 o 
   3   1  14     1067.92     1108.97     43.12 o 
   4   1  14     2793.89     2529.49     98.22 o 
   5   1  14      156.10      231.68     16.91 o 
   6   1  14     1430.21     1316.70     62.89 o 
   7   1  14        1.97       11.73      6.79 o 
   8   1  14      305.48      310.66     21.42 o 
   9   1  14       98.67       97.41     13.12 o 
  10   1  14      126.17      132.50     23.08 o 
 -16   2  14       60.65       47.42     25.75 o 
 -15   2  14      438.32      413.35     40.08 o 
 -14   2  14       11.05       10.39      7.87 o 
 -13   2  14      839.13      750.55     42.61 o 
 -12   2  14       39.40       50.75     10.55 o 
 -11   2  14     1654.80     1513.21     61.05 o 
 -10   2  14      576.64      622.49     24.83 o 
  -9   2  14     1889.23     1935.88     70.61 o 
  -8   2  14     2674.80     2787.28    142.92 o 
  -7   2  14      974.49      911.12     38.46 o 
  -6   2  14     4787.48     5212.24    237.49 o 
  -5   2  14        3.96        8.92      5.54 o 
  -4   2  14     6788.43     7081.93    315.10 o 
  -3   2  14       97.41      151.81      9.97 o 
  -2   2  14     3433.73     3456.77    146.50 o 
  -1   2  14     2215.94     2171.24    131.23 o 
   0   2  14     3680.07     3971.46    169.71 o 
   1   2  14     3126.08     3196.75    115.10 o 
   2   2  14     1684.15     1843.03     68.14 o 
   3   2  14     2279.85     2205.59     93.95 o 
   4   2  14       75.13      112.40     10.05 o 
   5   2  14     1690.82     1622.03     78.43 o 
   6   2  14        0.33        7.48      6.42 o 
   7   2  14      837.04      750.43     43.80 o 
   8   2  14        9.41       29.70     12.92 o 
   9   2  14      243.99      211.69     26.35 o 
  10   2  14       73.67       67.07     22.94 o 
 -16   3  14      169.76      188.60     30.24 o 
 -15   3  14       29.43       51.29     15.23 o 
 -14   3  14      752.13      748.59     55.86 o 
 -13   3  14        7.28        5.46      7.26 o 
 -12   3  14     1504.85     1462.54     92.31 o 
 -11   3  14      331.80      338.16     29.83 o 
 -10   3  14     1140.89     1036.65     59.35 o 
  -9   3  14     1141.96     1145.43     52.05 o 
  -8   3  14      908.00      844.25     37.84 o 
  -7   3  14     2026.08     2184.81    108.39 o 
  -6   3  14      336.50      336.04     18.99 o 
  -5   3  14     5015.21     5134.81    232.44 o 
  -4   3  14       55.85       52.41      9.66 o 
  -3   3  14     5679.29     6531.93    307.53 o 
  -2   3  14      326.77      317.85     27.82 o 
  -1   3  14     5144.88     5380.12    187.50 o 
   0   3  14      642.96      640.31     23.12 o 
   1   3  14     3147.92     3295.80    139.67 o 
   2   3  14     1141.36     1055.32     61.53 o 
   3   3  14      896.91      941.63     45.44 o 
   4   3  14     1691.51     1518.33     69.99 o 
   5   3  14      118.17      132.02     12.49 o 
   6   3  14      934.01      815.33     43.27 o 
   7   3  14        3.71        2.12      5.80 o 
   8   3  14      329.80      294.78     26.89 o 
   9   3  14       59.13       60.32     20.81 o 
  10   3  14      102.49      107.57     25.17 o 
 -15   4  14      151.60      138.63     19.41 o 
 -14   4  14       14.10       12.60      8.91 o 
 -13   4  14      500.91      449.60     36.35 o 
 -12   4  14       67.07       86.89     18.73 o 
 -11   4  14      434.02      451.41     34.99 o 
 -10   4  14      610.67      627.47     42.99 o 
  -9   4  14     1072.14     1084.27     65.84 o 
  -8   4  14     1777.35     1665.06     76.11 o 
  -7   4  14     1430.15     1349.78     61.00 o 
  -6   4  14     1863.98     1758.58    109.55 o 
  -5   4  14      278.25      225.78     15.39 o 
  -4   4  14     1880.62     1948.91     88.73 o 
  -3   4  14       38.82       38.30      7.56 o 
  -2   4  14     2200.37     2360.50    102.05 o 
  -1   4  14      247.18      248.66     15.01 o 
   0   4  14      970.15     1239.58     57.92 o 
   1   4  14     1090.18     1184.09     54.11 o 
   2   4  14     1074.74     1068.89     53.13 o 
   3   4  14      781.96      701.37     73.91 o 
   4   4  14      126.57      129.08     12.65 o 
   5   4  14      983.52      943.70     50.67 o 
   6   4  14        0.33       14.36      8.97 o 
   7   4  14      373.39      362.09     30.52 o 
   8   4  14       10.95       12.46      8.88 o 
   9   4  14       77.95       67.76     19.15 o 
 -14   5  14      157.43      156.12     21.53 o 
 -13   5  14        5.31       13.21      9.23 o 
 -12   5  14      254.71      234.95     23.92 o 
 -11   5  14       53.12       57.19     11.69 o 
 -10   5  14      594.73      618.44     45.42 o 
  -9   5  14      267.30      242.80     21.62 o 
  -8   5  14      200.13      178.37     18.80 o 
  -7   5  14      389.87      361.08     27.38 o 
  -6   5  14        1.41       -0.42      5.66 o 
  -5   5  14     1704.07     1738.38    110.85 o 
  -4   5  14      327.66      319.04     19.21 o 
  -3   5  14     1292.31     1354.32     61.21 o 
  -2   5  14       62.05       84.61      9.14 o 
  -1   5  14      993.15     1025.98     60.25 o 
   0   5  14      138.92      148.32     21.09 o 
   1   5  14      538.96      578.88     31.18 o 
   2   5  14       13.98        7.25      8.80 o 
   3   5  14      109.66      113.35     15.75 o 
   4   5  14      253.11      253.67     19.12 o 
   5   5  14       40.03       51.15      9.26 o 
   6   5  14       62.91       68.77     12.74 o 
   7   5  14        2.35       -0.64      8.12 o 
   8   5  14      144.64      148.89     19.83 o 
 -13   6  14       73.83       59.87     13.79 o 
 -12   6  14        0.43       -1.85     10.35 o 
 -11   6  14       90.94       93.25     16.25 o 
 -10   6  14       91.60      102.73     15.97 o 
  -9   6  14      280.30      280.18     25.86 o 
  -8   6  14      253.62      239.78     22.51 o 
  -7   6  14      311.79      323.23     26.48 o 
  -6   6  14      520.82      461.80     31.74 o 
  -5   6  14       66.09       65.86      9.21 o 
  -4   6  14      782.13      748.55     39.34 o 
  -3   6  14      116.12      113.03     11.49 o 
  -2   6  14      994.19      950.63     61.78 o 
  -1   6  14      147.73      159.11     18.15 o 
   0   6  14      147.97      153.34     17.29 o 
   1   6  14      350.36      368.28     31.32 o 
   2   6  14      159.80      143.49     24.29 o 
   3   6  14      148.60      186.38     22.52 o 
   4   6  14       76.70       66.53     10.30 o 
   5   6  14      151.71      165.92     36.67 o 
   6   6  14        1.59        9.34     11.37 o 
   7   6  14       66.21       97.83     21.76 o 
 -12   7  14       21.05        8.94      9.23 o 
 -11   7  14        0.07        3.76     13.67 o 
 -10   7  14       68.88       67.63     13.91 o 
  -9   7  14        7.91       -0.54      7.41 o 
  -8   7  14       36.07       38.42     10.90 o 
  -7   7  14       63.95       72.44     12.78 o 
  -6   7  14        1.07        5.36      8.12 o 
  -5   7  14       90.13       82.35     11.36 o 
  -4   7  14        1.93       39.47     14.66 o 
  -3   7  14       40.12       41.46     11.65 o 
  -2   7  14        8.02       12.22      8.72 o 
  -1   7  14       89.44       67.66     20.57 o 
   0   7  14       42.44       79.34     13.41 o 
   1   7  14       32.55       60.77     21.22 o 
   2   7  14       73.55       87.94     14.96 o 
   3   7  14        7.82       -7.13      8.13 o 
   4   7  14       49.76       63.20     18.09 o 
   5   7  14       56.61       63.51     18.24 o 
   6   7  14        1.93       -6.86     11.72 o 
 -10   8  14       15.57       11.93      9.77 o 
  -9   8  14        9.74        5.53      8.65 o 
  -8   8  14       27.05       15.70      9.63 o 
  -7   8  14       14.17       23.88      9.92 o 
  -6   8  14       38.13       16.59      8.98 o 
  -5   8  14        4.53        8.92     10.54 o 
  -4   8  14      135.63      130.79     18.61 o 
  -3   8  14        1.85       -4.33      7.72 o 
  -2   8  14      159.36      124.87     17.97 o 
  -1   8  14        0.39        7.33     11.10 o 
   0   8  14       63.00       68.79     18.38 o 
   1   8  14        2.01        8.63      9.09 o 
   2   8  14       38.20       18.56     12.64 o 
   3   8  14       12.03       18.21     13.12 o 
   4   8  14        5.10        7.08     12.32 o 
  -7   9  14       10.45       -8.95     14.10 o 
  -6   9  14       24.28       15.99     12.37 o 
  -5   9  14        3.10       26.03     21.20 o 
  -4   9  14        2.93        3.98     13.42 o 
  -3   9  14        1.94        8.25     11.44 o 
  -2   9  14       22.75       14.33     10.25 o 
  -1   9  14        1.92       -9.50      9.50 o 
   0   9  14        9.17       12.41      9.88 o 
   1   9  14        1.87       -7.85     15.36 o 
 -16   1  15        3.33       43.11     25.41 o 
 -15   1  15       37.52       27.82     13.17 o 
 -14   1  15        3.01       -2.59      5.25 o 
 -13   1  15        5.37        7.57      5.73 o 
 -12   1  15       36.12       87.88     17.39 o 
 -11   1  15       14.89       20.12      6.74 o 
 -10   1  15        4.46       27.62      9.31 o 
  -9   1  15        2.11       -2.65      3.63 o 
  -8   1  15       42.05       68.10      6.12 o 
  -7   1  15       15.80        7.46      4.58 o 
  -6   1  15      150.34      122.42      9.43 o 
  -5   1  15      885.20      930.11     39.88 o 
  -4   1  15      203.40      184.48      9.79 o 
  -3   1  15       77.16      128.95     12.02 o 
  -2   1  15      329.70      278.94     13.48 o 
  -1   1  15      118.47      280.68     47.43 o 
   0   1  15       85.36       69.78      6.18 o 
   1   1  15      256.29      276.52     19.70 o 
   2   1  15      132.26      162.69     22.43 o 
   3   1  15      358.08      365.93     27.80 o 
   4   1  15       87.38       90.21     14.51 o 
   5   1  15      126.26      106.95     11.27 o 
   6   1  15       68.18       64.89      8.67 o 
   7   1  15       53.75       45.49      8.48 o 
   8   1  15       13.40        9.76      7.45 o 
   9   1  15        0.16        2.09      7.17 o 
  10   1  15        1.57        3.90      9.39 o 
 -16   2  15       31.64       48.49     17.66 o 
 -15   2  15      116.62      151.62     20.97 o 
 -14   2  15       83.90      102.73     14.48 o 
 -13   2  15       53.59       92.91     14.22 o 
 -12   2  15       14.29        6.55      8.06 o 
 -11   2  15       88.71      107.93     10.32 o 
 -10   2  15        6.70       11.70      5.76 o 
  -9   2  15      197.00      153.52     12.50 o 
  -8   2  15       41.82       46.02      8.09 o 
  -7   2  15        1.57       21.48      7.65 o 
  -6   2  15       52.18       56.03      7.77 o 
  -5   2  15      262.61      237.37     14.80 o 
  -4   2  15      189.98      127.74     11.67 o 
  -3   2  15     1132.92      995.80     40.20 o 
  -2   2  15       42.97       55.78     11.25 o 
  -1   2  15      328.93      277.20     24.55 o 
   0   2  15      793.79      772.36     51.08 o 
   1   2  15       97.38      116.55      9.31 o 
   2   2  15     1014.30      890.12     34.90 o 
   3   2  15      125.83      106.57     11.28 o 
   4   2  15      226.25      199.64     14.88 o 
   5   2  15        6.02        3.27      6.29 o 
   6   2  15       64.19       57.86      8.83 o 
   7   2  15       25.00       23.83      7.03 o 
   8   2  15        6.02        1.51      5.38 o 
   9   2  15       13.24        4.32      9.73 o 
 -16   3  15        0.03        3.53     11.19 o 
 -15   3  15       54.99       84.38     17.83 o 
 -14   3  15        7.42       -0.63      7.32 o 
 -13   3  15       30.44       41.28     11.93 o 
 -12   3  15      155.08      197.45     19.58 o 
 -11   3  15      225.53      217.89     19.79 o 
 -10   3  15      156.24      166.27     13.11 o 
  -9   3  15       14.44        2.04      5.60 o 
  -8   3  15      280.74      295.13     22.28 o 
  -7   3  15        6.32        8.58      7.70 o 
  -6   3  15     1446.77     1363.17     61.66 o 
  -5   3  15      166.12      199.24     40.93 o 
  -4   3  15      462.13      438.15     22.64 o 
  -3   3  15      152.43      141.40     10.95 o 
  -2   3  15      546.16      392.19     23.79 o 
  -1   3  15      229.63      261.44     25.95 o 
   0   3  15      534.26      470.05     18.72 o 
   1   3  15      346.13      322.93     19.75 o 
   2   3  15       15.29       37.13      6.43 o 
   3   3  15      680.71      605.49     31.10 o 
   4   3  15        1.80       -0.55      6.04 o 
   5   3  15      204.22      186.65     16.42 o 
   6   3  15      110.48      100.08     11.47 o 
   7   3  15      245.64      260.73     21.50 o 
   8   3  15       46.29       52.56     12.22 o 
   9   3  15        0.54      -10.04     10.04 o 
 -15   4  15        6.20       18.42      9.92 o 
 -14   4  15       93.58       85.54     15.20 o 
 -13   4  15      104.76      135.49     17.66 o 
 -12   4  15       72.95       77.23     13.84 o 
 -11   4  15      273.44      300.50     26.58 o 
 -10   4  15       14.15       11.93      8.04 o 
  -9   4  15      713.31      602.53     30.16 o 
  -8   4  15        0.39       -6.24      6.24 o 
  -7   4  15     1036.09      994.78     58.21 o 
  -6   4  15      515.78      448.69     38.50 o 
  -5   4  15     1047.80      931.24     43.69 o 
  -4   4  15     1161.14     1165.22     62.94 o 
  -3   4  15      510.85      425.49     22.70 o 
  -2   4  15      210.35      204.10     18.44 o 
  -1   4  15       29.24       11.33      4.70 o 
   0   4  15      226.96      202.53     23.86 o 
   1   4  15       60.54       48.11      6.92 o 
   2   4  15      414.64      403.12     34.76 o 
   3   4  15        8.48        1.27      6.35 o 
   4   4  15      217.63      228.73     18.02 o 
   5   4  15        5.47        6.74     10.96 o 
   6   4  15        6.67       30.32     22.49 o 
   7   4  15       58.91       66.06     14.77 o 
   8   4  15       42.30       53.16     14.78 o 
 -14   5  15       10.05        8.17     16.16 o 
 -13   5  15      189.01      205.01     24.50 o 
 -12   5  15      101.85      103.44     16.79 o 
 -11   5  15      400.16      434.87     38.20 o 
 -10   5  15      295.80      298.16     26.85 o 
  -9   5  15      148.02      136.21     16.27 o 
  -8   5  15      730.32      687.95     62.36 o 
  -7   5  15        4.13       25.75     10.56 o 
  -6   5  15      402.62      355.28     21.79 o 
  -5   5  15      129.27      127.38     15.09 o 
  -4   5  15       87.33       63.76      8.87 o 
  -3   5  15      523.34      490.38     27.31 o 
  -2   5  15       90.05       68.68      7.81 o 
  -1   5  15      558.94      484.66     33.54 o 
   0   5  15       56.37       74.46     12.30 o 
   1   5  15      377.09      349.12     29.31 o 
   2   5  15       19.46       30.39     12.62 o 
   3   5  15      375.66      421.93     44.94 o 
   4   5  15       10.18        4.58      5.98 o 
   5   5  15      156.27      155.53     15.11 o 
   6   5  15       81.37      106.49     20.05 o 
   7   5  15      173.95      196.59     29.34 o 
   8   5  15       52.71       71.94     21.78 o 
 -13   6  15       42.75       43.47     18.04 o 
 -12   6  15       50.94       46.80     13.51 o 
 -11   6  15      192.69      218.99     25.86 o 
 -10   6  15       10.02       15.30      9.56 o 
  -9   6  15      318.65      253.77     26.86 o 
  -8   6  15        1.79       -3.47      7.39 o 
  -7   6  15      575.00      512.18     31.19 o 
  -6   6  15       50.95       73.92     17.37 o 
  -5   6  15      826.61      701.15     40.33 o 
  -4   6  15      116.52       96.66     10.81 o 
  -3   6  15      427.80      388.78     25.06 o 
  -2   6  15      177.70      168.37     19.58 o 
  -1   6  15       35.76       45.27     11.10 o 
   0   6  15      245.01      248.04     24.38 o 
   1   6  15       20.84       37.36     11.15 o 
   2   6  15      276.83      262.42     23.28 o 
   3   6  15       14.36       16.81      9.04 o 
   4   6  15      123.47      107.23     15.24 o 
   5   6  15       51.60       67.08     17.22 o 
   6   6  15       96.29      116.01     22.08 o 
   7   6  15       30.60       68.18     19.48 o 
 -12   7  15       37.32       30.23     11.76 o 
 -11   7  15       44.40       78.08     16.44 o 
 -10   7  15      170.53      154.66     21.74 o 
  -9   7  15       62.03       84.97     14.92 o 
  -8   7  15      264.62      269.56     26.44 o 
  -7   7  15       16.98       21.60      9.14 o 
  -6   7  15      116.64      105.02     14.74 o 
  -5   7  15       59.48       51.37      9.36 o 
  -4   7  15      229.67      220.64     18.41 o 
  -3   7  15      201.73      193.02     20.93 o 
  -2   7  15      242.68      241.47     24.00 o 
  -1   7  15      497.12      455.27     38.89 o 
   0   7  15       84.09      118.45     16.94 o 
   1   7  15      310.83      308.30     29.44 o 
   2   7  15        3.06       13.89      8.96 o 
   3   7  15      194.69      198.75     24.02 o 
   4   7  15        1.95       30.68     16.97 o 
   5   7  15       69.04       61.88     18.72 o 
 -10   8  15        8.21       31.21     11.71 o 
  -9   8  15       62.96       61.15     13.75 o 
  -8   8  15        2.55       -4.78      8.34 o 
  -7   8  15      197.91      200.72     23.32 o 
  -6   8  15        1.01        2.62     10.03 o 
  -5   8  15      287.48      276.05     34.22 o 
  -4   8  15        0.64        4.02      8.64 o 
  -3   8  15      335.81      373.32     35.28 o 
  -2   8  15       77.29       82.15     16.54 o 
  -1   8  15      179.16      166.35     20.55 o 
   0   8  15      155.11      174.69     21.75 o 
   1   8  15        5.65       12.84     10.23 o 
   2   8  15       94.20       89.57     21.03 o 
   3   8  15        0.79        0.62     10.16 o 
  -6   9  15       71.53      121.24     28.12 o 
  -5   9  15       12.21       24.04     22.09 o 
  -4   9  15       47.85       71.81     19.31 o 
  -3   9  15       41.78       49.41     17.78 o 
  -2   9  15       29.01       47.71     15.95 o 
  -1   9  15       56.77       64.83     15.01 o 
   0   9  15       28.27       37.60     20.64 o 
 -16   0  16       61.09       57.19     28.36 o 
 -15   0  16      320.88      378.23     69.69 o 
 -14   0  16      801.14      758.69     73.66 o 
 -13   0  16      440.20      455.13     35.71 o 
 -12   0  16     2650.77     2647.95    165.49 o 
 -11   0  16      111.56       58.64     14.05 o 
 -10   0  16     3905.63     4182.09    245.96 o 
  -9   0  16      669.50      725.57     39.68 o 
  -8   0  16     5645.12     4954.49    324.10 o 
  -7   0  16     1239.29     1319.25     64.21 o 
  -6   0  16     2295.74     2081.58    105.38 o 
  -5   0  16     4341.36     4884.13    314.65 o 
  -4   0  16     1961.70     2179.99    103.35 o 
  -3   0  16     5674.52     5698.87    287.84 o 
  -2   0  16      230.46      334.83     31.12 o 
  -1   0  16     5119.17     4611.63    236.84 o 
   0   0  16       37.05       72.31      8.77 o 
   1   0  16     4625.23     4612.90    253.47 o 
   2   0  16      192.83      199.94     18.41 o 
   3   0  16     3111.13     2972.24    171.71 o 
   4   0  16     2047.93     1857.33    138.59 o 
   5   0  16     1275.57     1033.95    148.69 o 
   6   0  16      357.57      299.16     32.92 o 
   7   0  16        0.85       11.22      9.68 o 
   8   0  16      253.54      223.27     30.04 o 
   9   0  16       12.70       26.81     13.00 o 
 -16   1  16      237.27      247.64     42.55 o 
 -15   1  16      389.84      394.77     42.09 o 
 -14   1  16      392.35      372.82     30.10 o 
 -13   1  16      663.06      637.11     45.22 o 
 -12   1  16       64.77       60.07      8.67 o 
 -11   1  16     2281.66     2215.30    147.26 o 
 -10   1  16        6.29       22.55      7.12 o 
  -9   1  16     2582.72     2361.61     87.57 o 
  -8   1  16      924.81     1055.33     44.90 o 
  -7   1  16     1836.96     1958.79     85.26 o 
  -6   1  16     3483.21     3367.34    306.59 o 
  -5   1  16     2976.65     3130.49    133.96 o 
  -4   1  16     2872.93     3121.90    128.90 o 
  -3   1  16      858.32      870.90     33.81 o 
  -2   1  16     4283.01     5054.89    189.30 o 
  -1   1  16       21.62       41.64      5.27 o 
   0   1  16     4206.65     3727.19    199.82 o 
   1   1  16       69.80       60.14      5.84 o 
   2   1  16     2520.99     2678.38    125.84 o 
   3   1  16      393.16      283.31     15.27 o 
   4   1  16     1278.09     1536.34    114.71 o 
   5   1  16      229.64      147.87     13.58 o 
   6   1  16      279.40      322.47     22.14 o 
   7   1  16      517.85      459.30     43.87 o 
   8   1  16       82.85       99.34     15.91 o 
   9   1  16      362.42      321.03     45.42 o 
 -16   2  16      101.17       40.95     21.21 o 
 -15   2  16      201.94      249.59     25.57 o 
 -14   2  16      402.21      379.63     31.65 o 
 -13   2  16      246.58      248.61     23.40 o 
 -12   2  16     1444.98     1447.62     91.68 o 
 -11   2  16      174.38      125.42     11.71 o 
 -10   2  16     2865.80     2821.65    159.26 o 
  -9   2  16       34.23       80.86      9.96 o 
  -8   2  16     5117.52     5083.23    245.86 o 
  -7   2  16      522.44      607.81     30.59 o 
  -6   2  16     3872.42     3904.24    186.69 o 
  -5   2  16     3721.45     3971.12    176.43 o 
  -4   2  16     2311.32     2412.12    103.78 o 
  -3   2  16     5521.87     5929.59    283.92 o 
  -2   2  16      446.97      554.04     30.81 o 
  -1   2  16     3543.11     3547.99    235.61 o 
   0   2  16        9.72        1.06      3.22 o 
   1   2  16     1928.08     1862.14     66.26 o 
   2   2  16      276.76      233.06     15.57 o 
   3   2  16      989.60     1013.46     57.54 o 
   4   2  16      792.69      717.36     36.63 o 
   5   2  16      427.34      452.34     31.42 o 
   6   2  16      455.31      394.29     25.09 o 
   7   2  16       20.12       32.64      7.90 o 
   8   2  16      344.18      290.68     23.82 o 
   9   2  16       12.98       20.15      9.98 o 
 -15   3  16      107.75      130.01     18.57 o 
 -14   3  16       57.08       74.77     13.93 o 
 -13   3  16      534.72      505.23     38.60 o 
 -12   3  16       43.88       47.41     12.47 o 
 -11   3  16      963.10      911.21     55.87 o 
 -10   3  16       74.40       59.21      7.92 o 
  -9   3  16     1744.69     1510.19     70.93 o 
  -8   3  16       34.51       92.64     15.39 o 
  -7   3  16     4146.73     4494.04    233.14 o 
  -6   3  16      773.71      784.76     40.41 o 
  -5   3  16     2465.67     2628.42    119.85 o 
  -4   3  16     2207.60     2444.74    111.16 o 
  -3   3  16      124.19      142.75     10.44 o 
  -2   3  16     3359.66     3465.26    302.58 o 
  -1   3  16       26.17       43.96     11.17 o 
   0   3  16     2230.30     2403.29     90.51 o 
   1   3  16      188.31      156.84     12.24 o 
   2   3  16     1003.67      963.70     44.64 o 
   3   3  16      303.02      280.83     17.50 o 
   4   3  16      693.80      729.34     38.48 o 
   5   3  16       77.00       48.32      8.70 o 
   6   3  16       93.76      117.30     13.25 o 
   7   3  16      114.11       97.73     12.60 o 
   8   3  16       30.00       61.43     12.37 o 
 -15   4  16      125.06      163.16     23.70 o 
 -14   4  16       89.55       79.71     20.60 o 
 -13   4  16      122.30      155.25     19.12 o 
 -12   4  16      242.49      201.02     22.07 o 
 -11   4  16       24.38       44.34     11.53 o 
 -10   4  16      879.40      912.92     59.29 o 
  -9   4  16        0.63       -5.62      5.62 o 
  -8   4  16     1160.74     1245.62     73.51 o 
  -7   4  16      453.23      411.37     24.30 o 
  -6   4  16     1038.16      913.58     44.72 o 
  -5   4  16     1761.53     1759.29     83.32 o 
  -4   4  16      944.40      920.21     44.32 o 
  -3   4  16     2552.35     2910.45    141.16 o 
  -2   4  16      791.47      798.30     39.68 o 
  -1   4  16     1858.27     2086.07     98.10 o 
   0   4  16        1.23       30.66     12.67 o 
   1   4  16     1232.31     1252.26     78.40 o 
   2   4  16       79.17       49.08      8.56 o 
   3   4  16      367.22      396.68     31.72 o 
   4   4  16       37.22       36.29      8.06 o 
   5   4  16       88.11       74.28     11.18 o 
   6   4  16      284.06      249.27     20.61 o 
   7   4  16      145.12      159.08     20.67 o 
   8   4  16      111.44       96.74     22.76 o 
 -14   5  16       35.88       52.23     13.95 o 
 -13   5  16      255.32      202.07     24.54 o 
 -12   5  16       57.09       60.87     13.37 o 
 -11   5  16      314.74      318.68     29.95 o 
 -10   5  16        9.87        6.32      7.74 o 
  -9   5  16      511.31      551.33     41.42 o 
  -8   5  16       92.11       91.62     10.86 o 
  -7   5  16      787.49      707.61     47.74 o 
  -6   5  16       96.76       98.38     10.98 o 
  -5   5  16      315.90      338.76     22.29 o 
  -4   5  16      264.95      276.05     18.63 o 
  -3   5  16       51.64       48.62      7.80 o 
  -2   5  16      822.32      819.30     51.46 o 
  -1   5  16        3.91       14.61      9.84 o 
   0   5  16      982.89     1085.63     73.72 o 
   1   5  16       13.36       22.87     10.21 o 
   2   5  16      451.32      491.20     38.28 o 
   3   5  16       71.39       61.10     14.84 o 
   4   5  16      353.14      375.17     33.79 o 
   5   5  16       75.86       94.80     18.94 o 
   6   5  16       99.21      116.78     23.35 o 
   7   5  16       15.88        6.12     15.66 o 
 -13   6  16       18.78       27.27     12.36 o 
 -12   6  16      104.93       94.29     16.82 o 
 -11   6  16        3.38       13.46     10.16 o 
 -10   6  16      299.22      322.72     32.32 o 
  -9   6  16        2.22       10.46      8.62 o 
  -8   6  16      123.62      118.89     16.48 o 
  -7   6  16      123.94      108.54     15.05 o 
  -6   6  16       80.89       69.61      9.81 o 
  -5   6  16      104.19      100.40     12.55 o 
  -4   6  16      109.14      101.78     12.11 o 
  -3   6  16      111.02      131.64     16.90 o 
  -2   6  16      322.28      341.74     27.18 o 
  -1   6  16      153.67      152.31     18.84 o 
   0   6  16       27.43       38.25     22.48 o 
   1   6  16      378.60      371.45     32.99 o 
   2   6  16        0.32       -3.63      8.22 o 
   3   6  16      139.25      130.04     17.27 o 
   4   6  16        1.07        0.53      6.76 o 
   5   6  16       20.69        9.47     11.18 o 
   6   6  16      109.47      108.44     23.02 o 
 -11   7  16       51.80       23.37     14.43 o 
 -10   7  16        0.59       -4.19      9.70 o 
  -9   7  16      108.53       99.50     17.16 o 
  -8   7  16       22.07       18.50     10.25 o 
  -7   7  16       89.60       88.85     19.63 o 
  -6   7  16       25.06       23.13     12.21 o 
  -5   7  16       80.22       66.27      9.50 o 
  -4   7  16       12.65       33.34     21.57 o 
  -3   7  16       37.17       42.29     12.83 o 
  -2   7  16       27.93       16.91      9.56 o 
  -1   7  16        8.47       40.61     27.36 o 
   0   7  16       32.84       29.29     11.36 o 
   1   7  16        7.07        1.18      7.45 o 
   2   7  16       22.67       27.07     11.17 o 
   3   7  16        1.19      -13.62     13.62 o 
   4   7  16        8.63       50.68     18.13 o 
  -9   8  16        3.69        9.41      9.22 o 
  -8   8  16       23.82       13.60     10.99 o 
  -7   8  16        1.58      -12.69     14.26 o 
  -6   8  16       37.66      110.80     20.80 o 
  -5   8  16        4.58       -7.38     10.81 o 
  -4   8  16        5.21       16.28     17.81 o 
  -3   8  16       35.92       37.64     12.25 o 
  -2   8  16        5.10        7.83      8.96 o 
  -1   8  16       17.05        3.82      8.98 o 
   0   8  16        0.48       10.61      9.35 o 
   1   8  16       40.52       38.94     12.06 o 
   2   8  16        3.29       11.16     12.19 o 
  -5   9  16       10.38       29.51     20.32 o 
  -4   9  16       27.63       14.53     13.73 o 
  -3   9  16        4.60      -12.16     12.16 o 
  -2   9  16        9.79       25.52     14.35 o 
 -16   1  17        1.01       12.63     14.67 o 
 -15   1  17        0.95       12.26     29.06 o 
 -14   1  17       69.75       81.44     14.28 o 
 -13   1  17       11.48       28.06      9.64 o 
 -12   1  17       99.21      101.41     13.31 o 
 -11   1  17        0.03        8.65      6.73 o 
 -10   1  17      140.93      150.86     14.23 o 
  -9   1  17      171.77      150.15     12.09 o 
  -8   1  17       73.22       69.12      8.45 o 
  -7   1  17      167.56      148.88     10.43 o 
  -6   1  17       43.16       27.85      6.49 o 
  -5   1  17       69.03       68.36      8.35 o 
  -4   1  17       23.06       42.47      8.49 o 
  -3   1  17       75.04       48.78      5.87 o 
  -2   1  17      117.92      171.08     19.84 o 
  -1   1  17       12.37        7.10      7.38 o 
   0   1  17       83.66      124.72     10.46 o 
   1   1  17       50.23       39.20      7.35 o 
   2   1  17        8.22       16.88      6.38 o 
   3   1  17       51.48       47.20      6.71 o 
   4   1  17       14.49       39.84      9.37 o 
   5   1  17        0.00        2.68      5.33 o 
   6   1  17        3.79       -1.36      5.31 o 
   7   1  17        1.55       -4.52      8.30 o 
   8   1  17        7.53        4.74      7.21 o 
 -16   2  17       10.30       40.46     19.50 o 
 -15   2  17        1.66        8.79     10.51 o 
 -14   2  17        9.85       -3.60     10.11 o 
 -13   2  17       20.61       42.52     14.78 o 
 -12   2  17        5.33       -5.71      6.95 o 
 -11   2  17      231.86      253.75     17.52 o 
 -10   2  17       85.28      108.47     11.22 o 
  -9   2  17       51.23       50.31      7.89 o 
  -8   2  17      645.59      557.55     30.17 o 
  -7   2  17       26.62       12.23     10.26 o 
  -6   2  17      402.56      369.45     21.23 o 
  -5   2  17       31.39       12.19      5.55 o 
  -4   2  17      892.68      892.38     45.18 o 
  -3   2  17      220.91      195.75     14.41 o 
  -2   2  17        1.07       37.29     13.44 o 
  -1   2  17      653.06      517.24     23.30 o 
   0   2  17       38.82       13.69      7.63 o 
   1   2  17       27.45       29.51     12.79 o 
   2   2  17      113.33      120.97     17.94 o 
   3   2  17       17.79       19.50      6.40 o 
   4   2  17       32.06       37.88      7.95 o 
   5   2  17      686.11      647.42     55.98 o 
   6   2  17       34.51       42.29      8.97 o 
   7   2  17       44.53       48.56     11.06 o 
   8   2  17       27.50       49.43     15.07 o 
 -15   3  17        2.34       14.01      9.71 o 
 -14   3  17      223.84      233.10     24.49 o 
 -13   3  17        6.34        7.40      7.28 o 
 -12   3  17      284.66      298.66     29.13 o 
 -11   3  17        7.76       -0.33      8.51 o 
 -10   3  17      343.38      335.64     20.96 o 
  -9   3  17      103.20      111.58     13.86 o 
  -8   3  17      227.54      192.02     15.69 o 
  -7   3  17      126.10      136.42     13.16 o 
  -6   3  17        3.52       17.58     14.65 o 
  -5   3  17      161.01      131.85     11.86 o 
  -4   3  17       30.35       26.72      6.57 o 
  -3   3  17      516.29      434.37     23.60 o 
  -2   3  17        2.57       61.79     26.64 o 
  -1   3  17      349.90      311.07     19.76 o 
   0   3  17       13.63       17.38      8.08 o 
   1   3  17      168.97      163.64     13.82 o 
   2   3  17      143.15      110.91     13.59 o 
   3   3  17      104.71       84.33      9.36 o 
   4   3  17       75.15       64.87      9.37 o 
   5   3  17        4.14       17.09      9.93 o 
   6   3  17        0.93       -5.91      7.08 o 
   7   3  17        1.75        5.46      7.79 o 
   8   3  17       10.71        3.46      9.80 o 
 -15   4  17       72.77       78.38     17.25 o 
 -14   4  17        0.08       -0.52      8.25 o 
 -13   4  17       64.32      115.82     17.75 o 
 -12   4  17       24.28       32.49     11.52 o 
 -11   4  17      113.28      120.79     17.22 o 
 -10   4  17        3.33       -5.19      7.77 o 
  -9   4  17       41.35       52.37      8.21 o 
  -8   4  17      225.28      222.75     17.23 o 
  -7   4  17      191.44      173.53     14.70 o 
  -6   4  17      439.04      401.76     24.36 o 
  -5   4  17       37.46       42.70      7.54 o 
  -4   4  17     1368.67     1268.06     62.51 o 
  -3   4  17        4.37        4.45      6.09 o 
  -2   4  17      510.76      445.97     32.32 o 
  -1   4  17      801.24      791.31     50.56 o 
   0   4  17      598.37      538.03     38.01 o 
   1   4  17      458.84      428.52     33.93 o 
   2   4  17      144.73      147.81     19.27 o 
   3   4  17      275.61      222.16     24.69 o 
   4   4  17        0.23        0.35      5.50 o 
   5   4  17      537.42      594.67     39.42 o 
   6   4  17        3.97        3.16      8.12 o 
   7   4  17       60.39       66.82     18.76 o 
 -14   5  17       76.26      111.60     19.24 o 
 -13   5  17       14.01        3.21      8.76 o 
 -12   5  17      202.75      223.80     24.91 o 
 -11   5  17      110.54      104.63     16.71 o 
 -10   5  17      299.29      316.71     31.09 o 
  -9   5  17      144.27      140.38     18.11 o 
  -8   5  17      305.45      296.49     26.54 o 
  -7   5  17      219.65      207.16     15.86 o 
  -6   5  17      333.91      347.33     25.25 o 
  -5   5  17      434.64      383.67     24.92 o 
  -4   5  17      122.67      121.69     13.12 o 
  -3   5  17      557.73      513.39     30.05 o 
  -2   5  17        0.95       -3.38      7.28 o 
  -1   5  17      557.51      558.64     39.82 o 
   0   5  17       47.39       57.77     12.77 o 
   1   5  17      163.06      196.20     21.91 o 
   2   5  17      182.20      176.61     21.67 o 
   3   5  17        6.73       -1.14      7.48 o 
   4   5  17      220.03      243.99     25.33 o 
   5   5  17        4.26       13.77     10.61 o 
   6   5  17       22.67       53.53     45.42 o 
 -13   6  17      136.84      135.03     21.72 o 
 -12   6  17        0.04       -3.29     10.20 o 
 -11   6  17       82.02      101.93     18.31 o 
 -10   6  17       39.13       46.84     12.64 o 
  -9   6  17       90.64      110.50     18.94 o 
  -8   6  17      193.65      165.92     19.87 o 
  -7   6  17      119.93      108.44     15.27 o 
  -6   6  17      445.95      342.14     24.49 o 
  -5   6  17        2.88       -1.76      5.86 o 
  -4   6  17      723.29      685.65     42.83 o 
  -3   6  17       16.56       25.32     10.02 o 
  -2   6  17      615.20      604.04     45.57 o 
  -1   6  17       51.47       43.19     12.47 o 
   0   6  17      416.64      443.61     38.96 o 
   1   6  17      149.70      158.36     18.99 o 
   2   6  17      162.69      125.27     17.15 o 
   3   6  17       99.78      111.50     16.75 o 
   4   6  17        1.47       -4.47     13.76 o 
   5   6  17       88.97      140.71     25.62 o 
 -11   7  17       21.26       17.53     15.88 o 
 -10   7  17      215.37      236.23     28.72 o 
  -9   7  17       77.21       83.48     16.67 o 
  -8   7  17      162.26      182.50     21.22 o 
  -7   7  17      181.65      147.82     19.02 o 
  -6   7  17       51.74       65.18     13.08 o 
  -5   7  17      267.27      237.80     24.52 o 
  -4   7  17       31.83       51.54     13.11 o 
  -3   7  17      118.59      130.42     17.94 o 
  -2   7  17        3.33       -3.19      7.14 o 
  -1   7  17      176.46      176.47     22.26 o 
   0   7  17       57.80       40.40     14.91 o 
   1   7  17      100.18       95.35     17.06 o 
   2   7  17       86.33       91.53     16.61 o 
   3   7  17       15.54       -6.94     12.26 o 
   4   7  17       98.12      133.41     26.72 o 
  -9   8  17       66.22       89.80     25.58 o 
  -8   8  17       48.94       43.26     16.06 o 
  -7   8  17       12.10       28.85     13.96 o 
  -6   8  17      131.75      144.24     24.67 o 
  -5   8  17        0.30       -6.82     10.91 o 
  -4   8  17      102.04       89.25     20.57 o 
  -3   8  17       32.79       23.98     14.57 o 
  -2   8  17      126.75      155.08     22.23 o 
  -1   8  17        6.04        7.58      9.92 o 
   0   8  17       60.75       61.89     14.85 o 
   1   8  17       72.11      106.92     37.10 o 
 -16   0  18      385.73      376.79     76.41 o 
 -15   0  18       10.21       -1.92     16.34 o 
 -14   0  18      849.71      702.15    112.94 o 
 -13   0  18       88.68       98.01     17.24 o 
 -12   0  18     1222.47     1024.25     86.83 o 
 -11   0  18      847.29      856.13     53.37 o 
 -10   0  18     1069.80      846.68     71.62 o 
  -9   0  18     3310.66     3544.38    208.13 o 
  -8   0  18      189.93      163.66     13.95 o 
  -7   0  18     5264.84     5090.96    285.11 o 
  -6   0  18       13.74       42.93      7.51 o 
  -5   0  18     4951.25     5550.04    315.91 o 
  -4   0  18      622.19      677.07     40.91 o 
  -3   0  18    11612.06    12146.18    789.67 o 
  -2   0  18        5.18       12.25      9.12 o 
  -1   0  18      713.36      836.88     47.95 o 
   0   0  18     2458.04     2172.69    113.00 o 
   1   0  18       18.66       19.01      8.46 o 
   2   0  18     1091.47     1257.28    105.68 o 
   3   0  18      149.91      254.90     21.03 o 
   4   0  18      284.07      270.71     30.84 o 
   5   0  18       12.67        9.72     10.18 o 
   6   0  18      969.64      918.52     80.40 o 
   7   0  18       55.39       63.58     19.70 o 
   8   0  18      243.39      236.02     36.06 o 
 -16   1  18        2.38       -5.85     10.67 o 
 -15   1  18      332.75      276.87    179.98 o 
 -14   1  18      105.11      114.55     17.16 o 
 -13   1  18      609.96      536.33     39.02 o 
 -12   1  18      566.61      557.99     33.12 o 
 -11   1  18     1219.97     1194.76     64.56 o 
 -10   1  18     1119.25     1054.11     52.58 o 
  -9   1  18      552.86      426.26     24.40 o 
  -8   1  18     3560.49     3585.18    174.14 o 
  -7   1  18       46.04       47.29      9.97 o 
  -6   1  18     4390.40     4711.40    228.08 o 
  -5   1  18      233.87      282.33     19.45 o 
  -4   1  18     1087.78     1106.38     50.27 o 
  -3   1  18     3635.16     4039.76    189.84 o 
  -2   1  18      521.15      680.93     30.47 o 
  -1   1  18     3777.69     3637.85    140.21 o 
   0   1  18      216.49      258.56     11.84 o 
   1   1  18     1879.26     1878.31     83.55 o 
   2   1  18       15.38       37.77      6.20 o 
   3   1  18     1566.85     1643.56    127.69 o 
   4   1  18        8.19        8.56     10.82 o 
   5   1  18      485.68      468.91     30.16 o 
   6   1  18      115.91      134.48     16.06 o 
   7   1  18      125.65      146.53     18.33 o 
   8   1  18       13.59       13.29      8.58 o 
 -15   2  18        4.30       22.59     26.43 o 
 -14   2  18      607.83      586.46     47.00 o 
 -13   2  18      200.84      226.90     22.57 o 
 -12   2  18      695.33      620.31     42.88 o 
 -11   2  18      938.63     1058.35     67.85 o 
 -10   2  18      496.18      411.68     26.33 o 
  -9   2  18     1794.89     1901.71     92.68 o 
  -8   2  18       73.35       70.84      8.97 o 
  -7   2  18     2941.24     3105.52    150.53 o 
  -6   2  18       21.82       45.87     11.80 o 
  -5   2  18     3713.22     3781.08    181.25 o 
  -4   2  18      359.60      449.68     25.92 o 
  -3   2  18     5626.40     6157.88    319.41 o 
  -2   2  18       70.32       97.13     12.56 o 
  -1   2  18     1653.22     1618.84     84.64 o 
   0   2  18     1207.46     1123.79     77.04 o 
   1   2  18      744.85      764.56     36.94 o 
   2   2  18     1262.84     1226.06     75.93 o 
   3   2  18      274.75      331.65     21.49 o 
   4   2  18      520.09      493.48     42.67 o 
   5   2  18        3.88       -1.86      6.15 o 
   6   2  18      444.61      494.57     53.54 o 
   7   2  18       20.35       -1.75      6.88 o 
   8   2  18       98.11      117.01     22.71 o 
 -15   3  18      324.47      300.63     31.34 o 
 -14   3  18       29.94       16.34      9.47 o 
 -13   3  18      272.38      270.99     31.08 o 
 -12   3  18      291.30      286.15     25.59 o 
 -11   3  18      227.47      188.35     19.25 o 
 -10   3  18      909.86      891.71     57.44 o 
  -9   3  18      128.16      127.29     13.02 o 
  -8   3  18     1421.94     1530.81     79.32 o 
  -7   3  18        2.79       -0.51      4.60 o 
  -6   3  18     1593.29     1528.94     68.78 o 
  -5   3  18       78.51      107.10     14.31 o 
  -4   3  18     1152.03     1157.28     58.90 o 
  -3   3  18      388.20      406.46     22.27 o 
  -2   3  18      883.05      993.15     53.13 o 
  -1   3  18     1135.03     1183.89     59.55 o 
   0   3  18      916.14     1055.36     67.39 o 
   1   3  18      961.92     1017.61     68.69 o 
   2   3  18      104.62      159.91     19.81 o 
   3   3  18      749.55      726.83     49.89 o 
   4   3  18       12.37       -0.56      5.61 o 
   5   3  18      577.52      567.03     37.13 o 
   6   3  18       57.35       29.94      9.67 o 
   7   3  18      196.06      182.42     51.42 o 
 -14   4  18      217.82      197.19     24.19 o 
 -13   4  18      191.77      166.14     21.96 o 
 -12   4  18      441.54      453.64     42.56 o 
 -11   4  18      403.34      389.88     32.86 o 
 -10   4  18      248.75      223.46     22.48 o 
  -9   4  18      469.62      451.19     34.20 o 
  -8   4  18      106.80      108.71     11.71 o 
  -7   4  18      627.66      652.40     61.69 o 
  -6   4  18        7.98        1.84      5.51 o 
  -5   4  18     1093.76     1047.45     52.48 o 
  -4   4  18       16.83       43.96     19.34 o 
  -3   4  18      421.51      463.19     55.86 o 
  -2   4  18      268.88      248.62     18.63 o 
  -1   4  18      691.24      738.57     50.51 o 
   0   4  18      157.79      167.54     18.34 o 
   1   4  18      343.17      416.99     35.73 o 
   2   4  18      688.04      717.52     52.80 o 
   3   4  18       64.73       80.85     14.38 o 
   4   4  18      443.26      467.32     38.19 o 
   5   4  18        0.12       -2.70      7.88 o 
   6   4  18       91.92      145.74     24.04 o 
 -13   5  18      142.22      122.98     18.56 o 
 -12   5  18       43.37       41.37     12.19 o 
 -11   5  18       55.92       52.89     12.88 o 
 -10   5  18      324.91      322.66     30.23 o 
  -9   5  18      108.07       90.93     15.14 o 
  -8   5  18      379.68      356.41     31.04 o 
  -7   5  18       56.89       67.10      9.75 o 
  -6   5  18      441.45      409.51     28.36 o 
  -5   5  18       12.12       11.18      6.34 o 
  -4   5  18      695.23      696.68     49.18 o 
  -3   5  18       20.94       19.94      6.75 o 
  -2   5  18      269.64      311.32     27.02 o 
  -1   5  18      182.63      226.51     24.64 o 
   0   5  18      195.87      207.29     23.24 o 
   1   5  18      217.88      230.31     24.72 o 
   2   5  18        6.62        1.92      7.76 o 
   3   5  18      146.33      166.65     20.83 o 
   4   5  18        2.75        8.96      8.97 o 
   5   5  18      141.37      144.77     25.89 o 
   6   5  18        0.03        1.54     10.63 o 
 -12   6  18       68.31       87.45     21.23 o 
 -11   6  18       11.93       15.65     10.71 o 
 -10   6  18       43.13       26.63     11.20 o 
  -9   6  18      149.84      119.65     17.37 o 
  -8   6  18       30.62       35.31     12.69 o 
  -7   6  18      257.01      233.56     19.98 o 
  -6   6  18       15.14       12.52      7.11 o 
  -5   6  18      417.14      447.60     31.36 o 
  -4   6  18       25.59       29.38     11.15 o 
  -3   6  18       52.71       87.55     19.77 o 
  -2   6  18      200.46      216.44     23.65 o 
  -1   6  18      137.27      135.28     19.20 o 
   0   6  18       12.28        5.77      8.67 o 
   1   6  18       16.67        3.79      8.01 o 
   2   6  18       74.67       83.70     17.69 o 
   3   6  18       10.15       27.73     12.12 o 
   4   6  18       57.24       89.20     21.45 o 
 -11   7  18       20.93        9.99     11.43 o 
 -10   7  18       78.02       98.20     18.42 o 
  -9   7  18       45.18       47.21     16.20 o 
  -8   7  18       61.62       66.85     13.90 o 
  -7   7  18        9.63        6.34      8.09 o 
  -6   7  18      102.23       92.80     18.11 o 
  -5   7  18        0.73        6.64      9.10 o 
  -4   7  18      162.50      198.52     23.38 o 
  -3   7  18       15.56       11.13     10.77 o 
  -2   7  18      112.11      114.69     17.99 o 
  -1   7  18       64.26       89.19     17.88 o 
   0   7  18       74.55       66.82     15.47 o 
   1   7  18       29.99       22.33     11.09 o 
   2   7  18       16.73       17.37     17.92 o 
   3   7  18       23.54       44.58     17.97 o 
  -8   8  18        0.73       -7.78     12.36 o 
  -7   8  18       23.59       -2.15     12.29 o 
  -6   8  18        3.17       -2.97     13.27 o 
  -5   8  18       34.55       49.03     16.42 o 
  -4   8  18        0.01       -3.94     11.01 o 
  -3   8  18        4.97        2.49      8.70 o 
  -2   8  18        0.55        4.05     14.68 o 
  -1   8  18       13.50        7.15      9.58 o 
   0   8  18        0.03        8.37     10.07 o 
 -15   1  19        1.90       -7.69     18.74 o 
 -14   1  19        0.92       -0.03      8.35 o 
 -13   1  19        4.97       -5.77      8.55 o 
 -12   1  19       11.84       19.81      6.95 o 
 -11   1  19       92.80       95.52     10.34 o 
 -10   1  19        0.88       -0.62      5.45 o 
  -9   1  19        5.79        7.51      6.12 o 
  -8   1  19        3.53        5.34      6.35 o 
  -7   1  19       31.70       34.25      8.66 o 
  -6   1  19        0.31       15.02     16.34 o 
  -5   1  19      298.66      243.11     15.97 o 
  -4   1  19        2.31       23.43      6.49 o 
  -3   1  19       56.05       79.06     23.19 o 
  -2   1  19      413.71      358.98     23.14 o 
  -1   1  19       17.17       47.77     10.20 o 
   0   1  19      236.09      245.29     15.83 o 
   1   1  19      147.10       94.50     12.62 o 
   2   1  19      107.27       99.75      9.07 o 
   3   1  19       31.85       25.14      9.50 o 
   4   1  19       95.24      100.52     11.12 o 
   5   1  19        7.57       -5.86      6.79 o 
   6   1  19        0.34        1.55      6.51 o 
   7   1  19        5.07        6.00      7.98 o 
 -15   2  19       18.93       24.47     30.76 o 
 -14   2  19       27.53       42.98     11.38 o 
 -13   2  19       43.49       61.84     13.25 o 
 -12   2  19        4.68        6.15      7.34 o 
 -11   2  19       83.35       89.04     10.60 o 
 -10   2  19       12.82       18.74      6.75 o 
  -9   2  19        2.18        2.20      6.14 o 
  -8   2  19       83.02       81.84      9.77 o 
  -7   2  19       47.15       47.18      7.90 o 
  -6   2  19       97.27       90.78     11.34 o 
  -5   2  19       10.49       25.95     14.42 o 
  -4   2  19       23.34       12.44      5.72 o 
  -3   2  19      565.48      478.39     27.64 o 
  -2   2  19      854.78      764.53     38.39 o 
  -1   2  19      164.27      144.85     21.77 o 
   0   2  19       11.37       16.19      6.48 o 
   1   2  19      369.09      337.91     25.17 o 
   2   2  19       77.00       77.78     13.98 o 
   3   2  19       15.95        7.61      6.64 o 
   4   2  19        9.82        5.30      5.74 o 
   5   2  19        0.44       -2.01      6.11 o 
   6   2  19        6.01        4.14      8.69 o 
   7   2  19        2.00       -9.94      9.94 o 
 -15   3  19       40.50       68.00     23.84 o 
 -14   3  19       26.68       21.84     10.25 o 
 -13   3  19       91.38       91.88     15.05 o 
 -12   3  19       22.93       11.77      8.29 o 
 -11   3  19      600.00      585.49     44.43 o 
 -10   3  19       21.29       70.54     15.92 o 
  -9   3  19      365.16      317.96     21.76 o 
  -8   3  19       13.11       34.45      8.14 o 
  -7   3  19      632.01      538.20     29.98 o 
  -6   3  19      141.71      121.94     16.66 o 
  -5   3  19     1145.18     1070.07     77.73 o 
  -4   3  19       31.07       27.56     10.54 o 
  -3   3  19      112.68       87.97     11.97 o 
  -2   3  19      474.29      436.88     24.30 o 
  -1   3  19        6.35        1.77      6.78 o 
   0   3  19      313.32      315.76     34.82 o 
   1   3  19      142.36      116.06     16.19 o 
   2   3  19      163.99      121.59     16.02 o 
   3   3  19       59.80       57.72     12.28 o 
   4   3  19      142.52      146.29     18.19 o 
   5   3  19       46.66       48.76     11.62 o 
   6   3  19        0.29       -7.84     10.41 o 
 -14   4  19       22.37       27.61     12.76 o 
 -13   4  19       60.49       52.45     13.50 o 
 -12   4  19       61.23       66.42     15.68 o 
 -11   4  19       61.89       78.93     18.76 o 
 -10   4  19      228.06      272.98     26.59 o 
  -9   4  19        0.58        7.11     14.54 o 
  -8   4  19      463.16      439.23     29.34 o 
  -7   4  19      132.13      122.10     13.07 o 
  -6   4  19      211.65      180.55     14.70 o 
  -5   4  19      183.18      166.29     15.00 o 
  -4   4  19        0.94       -1.85      4.92 o 
  -3   4  19      482.68      400.66     27.36 o 
  -2   4  19      207.32      167.23     26.43 o 
  -1   4  19       74.48       74.30     13.42 o 
   0   4  19        4.25        6.72      7.76 o 
   1   4  19      198.39      173.54     22.00 o 
   2   4  19        1.87       -6.56      8.44 o 
   3   4  19       92.55      111.87     16.88 o 
   4   4  19       20.11       23.35     12.43 o 
   5   4  19       34.32       31.55     13.27 o 
   6   4  19       59.40       72.47     18.51 o 
 -13   5  19      123.83      127.77     20.03 o 
 -12   5  19       11.73       13.25     11.39 o 
 -11   5  19      342.39      359.52     35.07 o 
 -10   5  19        4.46       -1.20      7.61 o 
  -9   5  19      239.59      238.82     27.55 o 
  -8   5  19       73.63       59.60      9.16 o 
  -7   5  19      396.83      365.88     26.56 o 
  -6   5  19      313.75      320.75     24.06 o 
  -5   5  19      366.02      339.75     23.88 o 
  -4   5  19      400.42      392.98     39.61 o 
  -3   5  19       48.31       49.70     23.72 o 
  -2   5  19      442.47      431.16     36.67 o 
  -1   5  19        1.17       -4.51      9.23 o 
   0   5  19      342.01      343.14     32.72 o 
   1   5  19        4.82       -1.20      7.98 o 
   2   5  19      207.29      203.65     25.18 o 
   3   5  19       23.94       42.73     13.13 o 
   4   5  19       91.14       93.87     16.46 o 
   5   5  19       18.73       32.75     15.53 o 
 -12   6  19       74.29       77.80     17.91 o 
 -11   6  19        6.01       -6.27      9.88 o 
 -10   6  19      204.16      209.55     23.23 o 
  -9   6  19        1.03        3.41     10.27 o 
  -8   6  19      246.55      242.68     24.40 o 
  -7   6  19       29.07       44.78     10.32 o 
  -6   6  19      123.70      164.97     15.80 o 
  -5   6  19      181.08      162.29     26.26 o 
  -4   6  19       84.73       73.89     15.28 o 
  -3   6  19      276.90      266.71     27.24 o 
  -2   6  19        4.55        0.82      9.71 o 
  -1   6  19      284.88      281.43     30.13 o 
   0   6  19        2.66        7.57      8.70 o 
   1   6  19      211.68      219.58     24.71 o 
   2   6  19       23.74       27.84     11.28 o 
   3   6  19      162.14      168.00     21.61 o 
 -10   7  19        0.32       13.79     10.44 o 
  -9   7  19      109.66      173.03     24.75 o 
  -8   7  19       21.64       15.26      9.41 o 
  -7   7  19      160.83      186.33     25.95 o 
  -6   7  19       15.99        1.08      9.30 o 
  -5   7  19      151.14      165.95     22.70 o 
  -4   7  19      126.73      136.00     19.74 o 
  -3   7  19      114.63      120.40     18.88 o 
  -2   7  19      176.36      217.67     30.32 o 
  -1   7  19       15.77       22.10     11.76 o 
   0   7  19      162.86      159.82     23.59 o 
   1   7  19        0.02       13.90     18.86 o 
   2   7  19       68.79       66.23     21.04 o 
  -6   8  19       95.91      159.01     26.45 o 
  -5   8  19       64.76      323.56    170.40 o 
  -4   8  19      133.59      138.90     25.19 o 
  -3   8  19       80.65       93.72     17.90 o 
  -2   8  19        5.80        1.43      9.81 o 
 -15   0  20      492.99      493.09     89.39 o 
 -14   0  20        9.25      -16.34     19.70 o 
 -13   0  20     1014.43      818.32    153.55 o 
 -12   0  20      138.33      181.59     27.13 o 
 -11   0  20     1525.83     1482.10    133.49 o 
 -10   0  20      165.23      183.44     25.75 o 
  -9   0  20      394.27      381.94     44.50 o 
  -8   0  20     1368.40     1594.17    142.19 o 
  -7   0  20      667.47      567.87    133.61 o 
  -6   0  20     2825.79     3360.62    299.59 o 
  -5   0  20      555.81      501.54     51.10 o 
  -4   0  20     1937.71     2074.40    113.03 o 
  -3   0  20       28.60       37.37     21.38 o 
  -2   0  20     2335.36     2149.75    116.55 o 
  -1   0  20        2.55        1.13      5.24 o 
   0   0  20     2077.19     2262.95    266.62 o 
   1   0  20      219.36      240.01     22.63 o 
   2   0  20     1396.09     1497.11     96.60 o 
   3   0  20      184.93      156.53     17.68 o 
   4   0  20       69.08      118.23     20.86 o 
   5   0  20      186.06      162.47     26.48 o 
   6   0  20       12.90       20.04     12.23 o 
 -15   1  20       75.79       60.07     28.84 o 
 -14   1  20      529.40      524.55     51.93 o 
 -13   1  20       89.69       72.65     14.97 o 
 -12   1  20      791.62      768.30     53.41 o 
 -11   1  20      169.60      242.11     22.74 o 
 -10   1  20     2380.88     2403.56    128.70 o 
  -9   1  20      458.95      462.52     25.69 o 
  -8   1  20     1531.78     1439.62     84.08 o 
  -7   1  20     1358.19     1638.97     80.27 o 
  -6   1  20      846.45      743.54     36.47 o 
  -5   1  20     1818.11     2248.00    109.33 o 
  -4   1  20      765.93      751.97     36.06 o 
  -3   1  20     1695.45     1727.89     96.81 o 
  -2   1  20       33.73       35.38      7.46 o 
  -1   1  20     3036.08     2963.81    120.65 o 
   0   1  20       61.15       96.70     12.75 o 
   1   1  20      898.01     1041.49     50.72 o 
   2   1  20      752.06      620.72     33.10 o 
   3   1  20      343.08      420.39     33.44 o 
   4   1  20      788.90      682.14     38.78 o 
   5   1  20      243.59      276.16     23.61 o 
   6   1  20      400.68      364.03     30.44 o 
 -15   2  20      375.43      350.31     51.96 o 
 -14   2  20       15.83        2.84      9.40 o 
 -13   2  20      598.27      539.05     49.47 o 
 -12   2  20       10.65       10.00      7.84 o 
 -11   2  20      730.55      610.86     36.31 o 
 -10   2  20       86.52      111.95     13.09 o 
  -9   2  20      659.75      596.13     36.99 o 
  -8   2  20      726.94      752.74     41.80 o 
  -7   2  20      785.94      779.33     41.10 o 
  -6   2  20     1591.14     1681.62     82.85 o 
  -5   2  20      229.49      211.87     15.41 o 
  -4   2  20     1796.85     2096.41    107.18 o 
  -3   2  20        1.83        0.94      4.85 o 
  -2   2  20     1372.57     1394.12     68.43 o 
  -1   2  20      111.15      123.40     15.06 o 
   0   2  20      792.79      751.69     39.28 o 
   1   2  20      343.47      305.35     27.41 o 
   2   2  20      592.29      539.90     31.20 o 
   3   2  20      145.60      136.63     17.03 o 
   4   2  20      101.83      138.26     15.20 o 
   5   2  20      191.76      179.42     22.24 o 
   6   2  20       30.39       87.59     18.12 o 
 -14   3  20      283.83      254.80     39.55 o 
 -13   3  20        8.04       11.61      9.39 o 
 -12   3  20      692.11      653.45     50.73 o 
 -11   3  20        5.09        8.49      8.32 o 
 -10   3  20     1205.23     1232.57     71.88 o 
  -9   3  20       57.67       66.99     10.44 o 
  -8   3  20      999.18      962.53     53.79 o 
  -7   3  20      481.44      498.13     29.06 o 
  -6   3  20      506.62      438.95     27.88 o 
  -5   3  20     1234.54     1334.30     68.33 o 
  -4   3  20       42.12       34.51      9.67 o 
  -3   3  20     1320.24     1562.13     79.68 o 
  -2   3  20       65.11       85.94     12.49 o 
  -1   3  20     1003.18     1074.32     67.36 o 
   0   3  20       62.62       43.33     11.89 o 
   1   3  20      623.06      713.30     52.76 o 
   2   3  20      146.62      165.87     20.93 o 
   3   3  20      218.71      278.56     27.31 o 
   4   3  20      302.70      288.81     28.20 o 
   5   3  20       92.09      112.75     19.49 o 
   6   3  20       94.83       87.61     33.94 o 
 -14   4  20       23.70       23.12     11.25 o 
 -13   4  20      185.84      158.41     23.03 o 
 -12   4  20        0.06        4.03     10.47 o 
 -11   4  20      179.06      192.10     24.93 o 
 -10   4  20      220.15      264.68     26.59 o 
  -9   4  20      473.93      463.99     30.63 o 
  -8   4  20      475.98      432.00     28.08 o 
  -7   4  20      470.51      444.11     40.02 o 
  -6   4  20      507.20      465.18     27.15 o 
  -5   4  20      155.35      140.67     13.68 o 
  -4   4  20     1133.95     1163.22     63.41 o 
  -3   4  20      205.26      242.74     30.72 o 
  -2   4  20      583.64      714.04     54.73 o 
  -1   4  20        4.13       -2.03      7.15 o 
   0   4  20      234.08      240.18     25.34 o 
   1   4  20       65.51       69.77     14.90 o 
   2   4  20      148.86      159.48     21.24 o 
   3   4  20       45.20       50.78     18.73 o 
   4   4  20       74.41      102.83     17.32 o 
   5   4  20       63.09       85.25     19.84 o 
 -13   5  20       17.79       26.94     11.93 o 
 -12   5  20      379.22      378.38     37.50 o 
 -11   5  20        0.39       18.51     11.17 o 
 -10   5  20      261.53      285.26     29.71 o 
  -9   5  20       66.43       64.63     14.72 o 
  -8   5  20      202.75      185.66     17.54 o 
  -7   5  20      218.66      194.30     17.63 o 
  -6   5  20      124.02       86.35     12.39 o 
  -5   5  20      288.88      275.47     20.85 o 
  -4   5  20       16.38       21.20     19.15 o 
  -3   5  20      431.82      489.48     45.09 o 
  -2   5  20        0.02       11.29      9.27 o 
  -1   5  20      334.53      378.81     34.91 o 
   0   5  20        2.18        4.65      8.74 o 
   1   5  20      360.82      439.67     42.24 o 
   2   5  20        0.55       22.91     21.60 o 
   3   5  20       94.11      108.59     18.93 o 
   4   5  20       70.07       99.55     25.05 o 
 -11   6  20       80.76       90.07     21.63 o 
 -10   6  20       50.00       20.73     10.77 o 
  -9   6  20       97.61      124.37     18.25 o 
  -8   6  20       55.99       88.73     15.73 o 
  -7   6  20       59.47       60.90     13.30 o 
  -6   6  20        7.48       18.43      7.87 o 
  -5   6  20       35.96       71.22     14.35 o 
  -4   6  20      126.58      150.34     21.40 o 
  -3   6  20       82.70       87.36     16.73 o 
  -2   6  20      132.96      175.01     23.02 o 
  -1   6  20        0.02       -1.49      8.57 o 
   0   6  20      116.63      132.26     20.19 o 
   1   6  20       18.74       39.06     14.91 o 
   2   6  20       87.32       91.30     18.42 o 
  -9   7  20        5.15       17.60     12.08 o 
  -8   7  20       41.69       17.55     12.19 o 
  -7   7  20       13.75       18.46     11.83 o 
  -6   7  20       32.48       27.93     13.44 o 
  -5   7  20       41.60       39.48     20.21 o 
  -4   7  20       12.51       26.52     14.20 o 
  -3   7  20       35.53       29.10     12.51 o 
  -2   7  20        3.76        4.46      9.79 o 
  -1   7  20       24.94       40.23     15.82 o 
   0   7  20        1.45        8.83     10.04 o 
 -15   1  21        9.19       24.51     16.31 o 
 -14   1  21        1.64       -1.16      8.22 o 
 -13   1  21       34.86       46.78     13.56 o 
 -12   1  21        0.74        9.51      8.11 o 
 -11   1  21        3.29       -0.13      6.66 o 
 -10   1  21       22.90       31.81     12.62 o 
  -9   1  21        1.96       -6.04      7.52 o 
  -8   1  21       60.26       73.53     14.17 o 
  -7   1  21        6.57       -5.71      5.71 o 
  -6   1  21      123.11      100.16     15.16 o 
  -5   1  21        0.07       -5.68      5.68 o 
  -4   1  21        0.23       -3.33      6.20 o 
  -3   1  21        3.75        2.07      5.15 o 
  -2   1  21        0.81        1.86      5.66 o 
  -1   1  21        0.20       24.23      9.53 o 
   0   1  21       75.35       76.74      9.39 o 
   1   1  21        0.71       -3.62      5.20 o 
   2   1  21        2.99       -5.44      5.86 o 
   3   1  21       16.19        8.69      6.00 o 
   4   1  21        1.36        2.94      7.28 o 
   5   1  21       14.98        6.25      8.65 o 
   6   1  21        2.64        2.83      8.73 o 
 -15   2  21        0.89       24.99     24.03 o 
 -14   2  21       78.83      103.32     20.39 o 
 -13   2  21        1.17        4.56      9.12 o 
 -12   2  21       61.11       58.32     12.58 o 
 -11   2  21      311.25      283.16     21.96 o 
 -10   2  21      229.23      225.50     20.20 o 
  -9   2  21      120.44      105.45     11.81 o 
  -8   2  21       10.58       32.88     15.45 o 
  -7   2  21       43.36       40.68      7.64 o 
  -6   2  21        5.94        4.45      5.29 o 
  -5   2  21      128.35       94.34     11.79 o 
  -4   2  21        4.92        4.71      9.05 o 
  -3   2  21       34.06       21.87      6.79 o 
  -2   2  21        9.88        3.98      8.23 o 
  -1   2  21       19.61       24.10      9.27 o 
   0   2  21       95.42       86.20     12.50 o 
   1   2  21       12.25       11.03      6.88 o 
   2   2  21      122.19      107.06     16.16 o 
   3   2  21       25.72       32.08      9.91 o 
   4   2  21       12.56       35.01     16.37 o 
   5   2  21       16.01       20.95     13.32 o 
 -14   3  21       23.60       32.81     16.67 o 
 -13   3  21       75.53       83.98     18.45 o 
 -12   3  21        0.56        3.40      7.57 o 
 -11   3  21        0.37       16.73     10.62 o 
 -10   3  21      100.08       83.94     11.72 o 
  -9   3  21        3.09        9.36      6.75 o 
  -8   3  21      292.11      288.54     20.89 o 
  -7   3  21       11.45        0.54      8.46 o 
  -6   3  21      600.60      577.00     35.97 o 
  -5   3  21       20.36       21.11      9.46 o 
  -4   3  21      210.84      185.28     18.24 o 
  -3   3  21       97.02      106.64     12.11 o 
  -2   3  21      129.14      128.98     12.45 o 
  -1   3  21      209.52      171.30     17.84 o 
   0   3  21      360.25      327.52     28.75 o 
   1   3  21       53.73       71.79     12.77 o 
   2   3  21        2.81       12.69      9.92 o 
   3   3  21      111.83      121.06     25.93 o 
   4   3  21        0.06        6.37     11.17 o 
   5   3  21       49.37       82.25     21.96 o 
 -13   4  21       10.90        3.82      9.28 o 
 -12   4  21      101.86      121.25     19.49 o 
 -11   4  21      178.73      154.69     20.43 o 
 -10   4  21      126.94      113.57     16.92 o 
  -9   4  21      115.69      120.70     15.39 o 
  -8   4  21       28.73       22.09      7.79 o 
  -7   4  21      219.31      203.95     18.37 o 
  -6   4  21        5.66       18.56     10.93 o 
  -5   4  21      471.62      392.46     26.35 o 
  -4   4  21      130.15      131.56     14.31 o 
  -3   4  21      491.02      479.29     37.68 o 
  -2   4  21       88.50       83.66     13.97 o 
  -1   4  21       64.78       76.13     14.28 o 
   0   4  21      242.14      266.49     29.98 o 
   1   4  21        5.72        2.21      8.50 o 
   2   4  21      213.35      217.01     26.41 o 
   3   4  21        0.00        4.93      8.62 o 
   4   4  21        9.22       -2.46      8.47 o 
 -12   5  21       31.68       18.34     11.47 o 
 -11   5  21       27.25       34.20     14.43 o 
 -10   5  21      138.61      163.12     22.53 o 
  -9   5  21      116.32      107.41     18.15 o 
  -8   5  21      265.16      212.45     18.20 o 
  -7   5  21       65.81       62.71     11.04 o 
  -6   5  21      409.30      336.49     25.46 o 
  -5   5  21        2.52       -0.22      7.11 o 
  -4   5  21      246.12      209.58     21.57 o 
  -3   5  21      107.71       94.64     15.89 o 
  -2   5  21       93.39       95.45     17.45 o 
  -1   5  21      362.44      388.93     39.19 o 
   0   5  21       54.09       54.71     14.33 o 
   1   5  21      191.28      264.07     30.98 o 
   2   5  21        0.62       -6.73      9.18 o 
   3   5  21      129.51      150.56     21.41 o 
 -11   6  21       25.63       50.33     16.30 o 
 -10   6  21       98.55      147.66     21.86 o 
  -9   6  21      105.32      106.05     17.91 o 
  -8   6  21       13.71       17.48     10.18 o 
  -7   6  21      231.44      208.72     22.26 o 
  -6   6  21        0.24        7.19      8.84 o 
  -5   6  21      245.97      200.36     25.04 o 
  -4   6  21       41.56       55.84     13.14 o 
  -3   6  21      355.21      365.72     37.61 o 
  -2   6  21       32.45       45.66     16.65 o 
  -1   6  21       90.28       95.68     17.23 o 
   0   6  21       63.36       74.03     17.97 o 
   1   6  21        0.56        3.10      9.38 o 
  -8   7  21      146.86      139.22     23.85 o 
  -7   7  21       18.27       16.44     12.29 o 
  -6   7  21      176.16      187.90     28.85 o 
  -5   7  21        0.64        3.73     10.79 o 
  -4   7  21      115.45      122.00     20.77 o 
  -3   7  21       51.85       36.76     14.42 o 
  -2   7  21       41.56       48.58     24.35 o 
  -1   7  21      122.94      135.05     21.87 o 
 -15   0  22      149.43      115.82     40.37 o 
 -14   0  22      180.77      184.55     49.50 o 
 -13   0  22      333.86      283.67     39.20 o 
 -12   0  22      182.08      215.27     34.80 o 
 -11   0  22       34.33       42.36     45.18 o 
 -10   0  22     1401.34     1328.34    129.12 o 
  -9   0  22        2.02       35.52     14.85 o 
  -8   0  22     2208.97     2191.35    401.78 o 
  -7   0  22      123.85      134.32     26.53 o 
  -6   0  22     1223.57     1202.23    114.67 o 
  -5   0  22      869.57     1014.27     94.59 o 
  -4   0  22      440.33      411.81     43.99 o 
  -3   0  22     2769.21     3242.69    382.07 o 
  -2   0  22      469.21      476.69     46.90 o 
  -1   0  22     1165.33     1206.92    127.58 o 
   0   0  22       25.96       15.92      8.83 o 
   1   0  22     1308.91     1326.83     87.63 o 
   2   0  22       68.42       49.71     13.59 o 
   3   0  22      920.45      925.35     90.59 o 
   4   0  22       65.25       16.01     10.93 o 
   5   0  22      166.55      139.85     37.97 o 
 -14   1  22      338.44      290.50     45.19 o 
 -13   1  22      513.38      584.63     54.31 o 
 -12   1  22      355.68      300.52     29.66 o 
 -11   1  22     1042.06     1191.92     80.18 o 
 -10   1  22      131.85      130.72     18.11 o 
  -9   1  22     1223.77     1344.55     96.33 o 
  -8   1  22        1.25       11.97      9.71 o 
  -7   1  22     1294.20     1357.49     87.75 o 
  -6   1  22      289.19      370.44     32.07 o 
  -5   1  22     2533.31     2645.64    136.67 o 
  -4   1  22      158.44      160.45     15.18 o 
  -3   1  22      712.16      775.36     43.46 o 
  -2   1  22      464.62      470.21     27.85 o 
  -1   1  22      148.84      158.65     13.52 o 
   0   1  22      926.44      898.25     46.13 o 
   1   1  22      199.99      228.48     21.07 o 
   2   1  22      372.56      405.85     41.55 o 
   3   1  22        6.65       12.88      9.71 o 
   4   1  22      279.98      317.73     31.66 o 
   5   1  22        0.70       -7.67      9.75 o 
 -14   2  22      173.86      139.94     24.83 o 
 -13   2  22      190.92      162.98     23.12 o 
 -12   2  22      325.00      303.26     32.50 o 
 -11   2  22       58.06       30.55     10.48 o 
 -10   2  22      925.91      866.15     78.91 o 
  -9   2  22        0.64        4.05      6.44 o 
  -8   2  22     1429.56     1506.74     82.85 o 
  -7   2  22       56.99       60.70      9.11 o 
  -6   2  22     1056.25     1005.06     52.61 o 
  -5   2  22      517.61      635.72     39.56 o 
  -4   2  22      519.06      534.50     35.80 o 
  -3   2  22     1537.51     1629.10     84.40 o 
  -2   2  22      585.98      665.69     39.38 o 
  -1   2  22      851.13      804.74     53.97 o 
   0   2  22       51.21       92.05     13.23 o 
   1   2  22      850.42      899.47     60.98 o 
   2   2  22        9.70        3.18     10.04 o 
   3   2  22      492.33      489.36     40.22 o 
   4   2  22       67.46       38.32     13.95 o 
 -14   3  22      140.65      134.09     27.75 o 
 -13   3  22      257.42      317.15     37.43 o 
 -12   3  22      104.74       82.56     18.34 o 
 -11   3  22      523.49      568.25     44.14 o 
 -10   3  22       30.10       47.77     13.33 o 
  -9   3  22      791.15      790.61     48.88 o 
  -8   3  22        2.02        4.22      5.85 o 
  -7   3  22     1162.53     1191.86     66.55 o 
  -6   3  22       22.99       39.71      8.54 o 
  -5   3  22     1150.10     1128.44     67.43 o 
  -4   3  22       25.74       29.49      8.21 o 
  -3   3  22      738.25      713.55     40.63 o 
  -2   3  22      181.01      206.70     20.81 o 
  -1   3  22      241.10      247.65     40.93 o 
   0   3  22      387.03      432.79     35.33 o 
   1   3  22       14.90       19.06      9.21 o 
   2   3  22      299.61      336.49     30.75 o 
   3   3  22       10.21       13.88      9.78 o 
   4   3  22      226.69      244.87     31.65 o 
 -13   4  22       53.94       29.19     14.85 o 
 -12   4  22      215.76      190.48     22.92 o 
 -11   4  22       84.54       91.77     15.83 o 
 -10   4  22      175.80      158.08     20.43 o 
  -9   4  22       21.41       27.98      7.95 o 
  -8   4  22      236.96      276.12     27.51 o 
  -7   4  22       16.61       28.70      8.40 o 
  -6   4  22      248.61      229.57     19.60 o 
  -5   4  22      233.56      245.33     20.36 o 
  -4   4  22      215.67      254.00     25.01 o 
  -3   4  22      492.49      513.00     38.61 o 
  -2   4  22      176.87      215.53     23.03 o 
  -1   4  22      691.06      692.18     54.31 o 
   0   4  22       96.59      146.26     29.00 o 
   1   4  22      433.00      467.22     43.90 o 
   2   4  22        3.86        5.59      9.62 o 
   3   4  22      172.20      181.14     24.72 o 
 -12   5  22       27.66       34.82     15.04 o 
 -11   5  22      127.21      140.29     21.81 o 
 -10   5  22       14.54        8.85     10.24 o 
  -9   5  22      221.56      238.72     25.04 o 
  -8   5  22        3.65        9.05      7.39 o 
  -7   5  22      391.69      374.13     28.95 o 
  -6   5  22        0.93       -7.42      7.42 o 
  -5   5  22      245.17      235.58     24.53 o 
  -4   5  22       37.34       61.87     12.90 o 
  -3   5  22      208.25      227.62     25.26 o 
  -2   5  22      113.08      107.73     20.22 o 
  -1   5  22       57.35       79.08     17.11 o 
   0   5  22      114.63      171.85     25.73 o 
   1   5  22        6.37       18.75     11.82 o 
   2   5  22      151.64      207.98     26.60 o 
 -10   6  22       55.95       56.73     15.89 o 
  -9   6  22       16.66       22.56     10.37 o 
  -8   6  22      103.60       99.85     21.88 o 
  -7   6  22        0.05       -5.38     10.11 o 
  -6   6  22      123.64       78.08     15.48 o 
  -5   6  22       29.20       59.67     14.32 o 
  -4   6  22      124.16      115.63     18.85 o 
  -3   6  22       30.05       24.85     12.69 o 
  -2   6  22       34.71       73.83     21.10 o 
  -1   6  22       98.58      118.73     20.21 o 
   0   6  22       21.91       35.38     12.97 o 
  -6   7  22        3.61      -11.35     11.74 o 
  -5   7  22       44.19       56.26     25.61 o 
  -4   7  22       12.91       24.53     13.11 o 
 -14   1  23        7.86       19.13     11.31 o 
 -13   1  23        0.95        6.34     10.11 o 
 -12   1  23        6.38        6.83      7.96 o 
 -11   1  23       17.60       23.65      9.96 o 
 -10   1  23       49.99       51.14     12.29 o 
  -9   1  23       37.53       38.29     12.84 o 
  -8   1  23       32.56        7.43      8.55 o 
  -7   1  23        1.20       -1.65      7.07 o 
  -6   1  23        8.70        5.24      8.19 o 
  -5   1  23       65.88       61.86     18.14 o 
  -4   1  23        2.55        7.77      8.67 o 
  -3   1  23       46.61       20.16     12.69 o 
  -2   1  23       22.95       36.45      7.50 o 
  -1   1  23       25.31       29.41     11.56 o 
   0   1  23       25.75       24.54      8.21 o 
   1   1  23       26.21       40.67     11.83 o 
   2   1  23        0.44        9.99     11.53 o 
   3   1  23        1.03       -0.20      7.57 o 
   4   1  23        1.84        5.44     11.42 o 
 -14   2  23        0.59       30.34     21.99 o 
 -13   2  23       86.14       93.90     18.34 o 
 -12   2  23        9.51        1.39      9.32 o 
 -11   2  23       30.33       19.95      8.77 o 
 -10   2  23       10.19       24.48     14.91 o 
  -9   2  23       20.95       16.82     10.13 o 
  -8   2  23      167.82      186.84     23.37 o 
  -7   2  23      109.10       95.27     11.69 o 
  -6   2  23      213.74      142.01     15.43 o 
  -5   2  23      178.43      168.71     15.17 o 
  -4   2  23      130.49      108.70     12.36 o 
  -3   2  23        0.12        2.33      8.93 o 
  -2   2  23      316.11      275.12     21.70 o 
  -1   2  23        3.72       18.30      8.26 o 
   0   2  23       14.31        8.58      7.67 o 
   1   2  23       14.43       16.80      9.99 o 
   2   2  23        6.89        9.19     10.14 o 
   3   2  23       15.80       -0.92      9.38 o 
   4   2  23        0.26       20.18     19.70 o 
 -13   3  23        8.13       -2.22      9.88 o 
 -12   3  23       53.96       50.52     15.66 o 
 -11   3  23       11.63       28.05     11.72 o 
 -10   3  23      211.94      184.93     22.91 o 
  -9   3  23       38.00       34.96      9.49 o 
  -8   3  23      164.32      181.89     36.16 o 
  -7   3  23       13.13       20.95      9.41 o 
  -6   3  23        4.83        0.69      5.70 o 
  -5   3  23      200.25      190.99     23.77 o 
  -4   3  23        3.17       10.19      7.02 o 
  -3   3  23       78.76       56.61     11.72 o 
  -2   3  23      123.25      165.36     29.28 o 
  -1   3  23       43.13       33.57     14.22 o 
   0   3  23      132.63      134.85     18.97 o 
   1   3  23       51.79       39.58     13.39 o 
   2   3  23       45.52       40.71     11.54 o 
   3   3  23        2.20       -0.15      7.60 o 
 -12   4  23        7.67      -10.87     11.26 o 
 -11   4  23      136.56      120.20     22.37 o 
 -10   4  23        0.44       -4.75      7.94 o 
  -9   4  23      125.73       97.11     14.03 o 
  -8   4  23      103.95      106.34     15.35 o 
  -7   4  23      185.68      135.82     15.38 o 
  -6   4  23      214.04      200.02     18.34 o 
  -5   4  23      112.38       95.98     12.20 o 
  -4   4  23      186.29      194.27     28.02 o 
  -3   4  23        2.99       -3.68      8.12 o 
  -2   4  23      269.71      249.54     25.77 o 
  -1   4  23        4.67       -6.48      9.03 o 
   0   4  23       59.22       62.78     14.23 o 
   1   4  23       30.26       37.39     12.90 o 
   2   4  23       60.59       86.07     17.56 o 
 -11   5  23       17.68       18.00     12.89 o 
 -10   5  23      115.06      111.35     18.39 o 
  -9   5  23       83.25       72.05     18.17 o 
  -8   5  23       86.38       78.37     14.58 o 
  -7   5  23      191.97      166.06     31.15 o 
  -6   5  23       23.76       16.48      9.75 o 
  -5   5  23      259.62      256.46     26.26 o 
  -4   5  23        2.55       -5.79      8.74 o 
  -3   5  23      163.60      152.35     21.10 o 
  -2   5  23        3.52        1.49      8.34 o 
  -1   5  23      113.14      114.71     20.04 o 
   0   5  23       12.40       17.79     12.43 o 
   1   5  23       35.65       49.09     15.31 o 
  -8   6  23       33.55       42.16     24.55 o 
  -7   6  23       77.63       67.44     17.70 o 
  -6   6  23       91.66      103.52     18.43 o 
  -5   6  23       21.84       14.10     10.20 o 
  -4   6  23      163.78      143.04     22.00 o 
  -3   6  23        2.53        8.04      9.98 o 
  -2   6  23      129.58      131.30     23.52 o 
 -14   0  24      363.39      347.95     75.93 o 
 -13   0  24        4.57        5.77     18.26 o 
 -12   0  24      745.53      709.51     79.19 o 
 -11   0  24      110.18      147.77     35.80 o 
 -10   0  24      898.65      924.98    146.58 o 
  -9   0  24      223.04      308.62     69.93 o 
  -8   0  24      228.26      237.20     39.11 o 
  -7   0  24      626.91      745.63     84.71 o 
  -6   0  24       10.48        8.90     23.79 o 
  -5   0  24     1336.20     1378.04    132.60 o 
  -4   0  24        1.09        8.14     12.37 o 
  -3   0  24     1682.06     1777.31    165.10 o 
  -2   0  24      111.23       97.19     20.80 o 
  -1   0  24     1090.33     1073.02    100.07 o 
   0   0  24      230.59      174.54     26.79 o 
   1   0  24      227.37      297.97     54.79 o 
   2   0  24      346.76      253.75     49.50 o 
   3   0  24      106.11      171.57     40.37 o 
 -13   1  24      449.04      419.08     44.01 o 
 -12   1  24      105.51      130.08     17.86 o 
 -11   1  24      272.61      248.48     26.06 o 
 -10   1  24      721.26      852.38     67.31 o 
  -9   1  24      353.96      299.97     30.97 o 
  -8   1  24     1529.61     1672.04    118.59 o 
  -7   1  24      429.14      436.78     39.20 o 
  -6   1  24     1306.86     1391.71     96.92 o 
  -5   1  24       97.91      109.13     17.17 o 
  -4   1  24     1027.70     1040.73     70.77 o 
  -3   1  24       16.98       39.84     16.51 o 
  -2   1  24      415.79      419.98     33.37 o 
  -1   1  24      476.58      445.01     42.04 o 
   0   1  24      282.29      279.39     31.11 o 
   1   1  24      333.16      379.07     39.28 o 
   2   1  24       48.46       87.90     22.77 o 
   3   1  24      254.10      234.59     37.21 o 
 -13   2  24       14.64       19.92     10.82 o 
 -12   2  24      415.47      381.17     43.00 o 
 -11   2  24       88.11      120.63     17.87 o 
 -10   2  24      477.33      514.06     45.75 o 
  -9   2  24      196.76      262.43     28.10 o 
  -8   2  24      173.70      162.77     30.66 o 
  -7   2  24      534.51      587.46     56.45 o 
  -6   2  24        6.84       11.46      9.22 o 
  -5   2  24      950.42     1042.99     75.93 o 
  -4   2  24       51.91       74.09     12.76 o 
  -3   2  24     1274.46     1540.14     94.69 o 
  -2   2  24      126.07      116.11     16.08 o 
  -1   2  24      702.98      706.78     50.44 o 
   0   2  24      230.06      223.41     22.57 o 
   1   2  24      206.31      234.51     23.44 o 
   2   2  24      320.82      259.15     40.37 o 
 -12   3  24       69.15      109.78     20.92 o 
 -11   3  24      180.17      155.53     25.36 o 
 -10   3  24      226.34      248.26     27.63 o 
  -9   3  24      159.25      150.66     19.41 o 
  -8   3  24      433.86      487.56     41.07 o 
  -7   3  24       53.21       60.37     10.81 o 
  -6   3  24      863.04      786.65     59.60 o 
  -5   3  24       16.53        5.02      7.70 o 
  -4   3  24      574.51      645.23     49.41 o 
  -3   3  24       28.20       27.63      9.76 o 
  -2   3  24      304.38      344.81     44.04 o 
  -1   3  24      159.05      173.45     21.06 o 
   0   3  24      266.19      266.83     27.90 o 
   1   3  24      104.68       78.67     14.98 o 
   2   3  24       49.51       53.20     15.15 o 
 -11   4  24       75.37       88.56     19.74 o 
 -10   4  24      212.73      178.40     28.99 o 
  -9   4  24      238.54      278.93     36.90 o 
  -8   4  24      206.60      200.85     20.69 o 
  -7   4  24      320.04      294.39     25.41 o 
  -6   4  24       63.04       64.76     11.31 o 
  -5   4  24      292.38      326.99     34.06 o 
  -4   4  24       24.67       21.31      9.85 o 
  -3   4  24      384.79      407.67     36.34 o 
  -2   4  24        9.98       19.45     10.11 o 
  -1   4  24      121.81      172.55     23.16 o 
   0   4  24       70.07       87.71     16.37 o 
   1   4  24       50.32       79.01     15.99 o 
 -10   5  24       57.79       67.26     17.81 o 
  -9   5  24       81.84       77.15     15.25 o 
  -8   5  24       79.11       96.03     25.01 o 
  -7   5  24       10.39        9.17     10.13 o 
  -6   5  24      254.06      268.59     29.22 o 
  -5   5  24       20.40       16.28      9.51 o 
  -4   5  24      136.05      166.39     22.20 o 
  -3   5  24        0.06       -4.22      8.72 o 
  -2   5  24      102.55       99.52     18.11 o 
  -1   5  24       10.71       25.76     15.33 o 
  -6   6  24        7.62       11.22     11.98 o 
  -5   6  24       94.06       86.76     17.32 o 
 -13   1  25        2.34       -4.82     10.77 o 
 -12   1  25        9.91       18.12     27.39 o 
 -11   1  25        1.52        2.10     10.96 o 
 -10   1  25        0.08      -10.42     10.42 o 
  -9   1  25        8.31       21.27     11.47 o 
  -8   1  25        8.88       -2.42      9.30 o 
  -7   1  25       31.36       22.47     10.91 o 
  -6   1  25        3.21       10.60      9.71 o 
  -5   1  25       19.95       13.24      9.70 o 
  -4   1  25        0.18       15.50     16.09 o 
  -3   1  25        4.98       -8.93      8.93 o 
  -2   1  25        3.85        9.35     21.39 o 
  -1   1  25        4.15        2.07      8.87 o 
   0   1  25       21.18       17.98     11.33 o 
   1   1  25        3.05       63.32     20.22 o 
   2   1  25        6.10       21.15     14.95 o 
 -12   2  25       11.98       30.32     14.39 o 
 -11   2  25        0.19        6.55     11.00 o 
 -10   2  25       72.76       87.23     17.31 o 
  -9   2  25        6.87       -3.78     10.29 o 
  -8   2  25       33.69       33.90     11.34 o 
  -7   2  25        1.83       -4.52     10.66 o 
  -6   2  25        0.51       16.61     10.27 o 
  -5   2  25       46.89       38.84     11.53 o 
  -4   2  25        2.08       -3.94      8.16 o 
  -3   2  25       93.16       99.94     18.19 o 
  -2   2  25       13.28       13.76     11.07 o 
  -1   2  25       72.82       69.85     18.34 o 
   0   2  25        1.00       10.51     14.78 o 
   1   2  25       48.97       47.12     28.60 o 
 -12   3  25       26.41       19.59     15.21 o 
 -11   3  25       64.04       35.89     15.50 o 
 -10   3  25        0.20        0.97      9.89 o 
  -9   3  25      125.55      129.34     26.31 o 
  -8   3  25       29.77       26.38     10.36 o 
  -7   3  25      223.83      218.56     26.10 o 
  -6   3  25       33.17       64.53     15.61 o 
  -5   3  25      211.39      174.61     25.72 o 
  -4   3  25        7.47       12.22     15.02 o 
  -3   3  25       84.23       66.93     27.67 o 
  -2   3  25       16.34       13.96     12.76 o 
  -1   3  25        0.68      -12.46     12.46 o 
   0   3  25       49.16       59.30     18.46 o 
   1   3  25        0.17       10.44     14.42 o 
 -10   4  25      156.08      145.73     27.18 o 
  -9   4  25        0.15       -1.87     12.27 o 
  -8   4  25      128.31      134.36     23.11 o 
  -7   4  25       18.71       31.84     13.48 o 
  -6   4  25       64.83       64.90     22.31 o 
  -5   4  25       56.15       71.18     14.96 o 
  -4   4  25       15.17       11.51      9.94 o 
  -3   4  25      145.00      120.39     19.24 o 
  -2   4  25       42.24       28.60     12.74 o 
  -1   4  25       73.69       60.24     16.93 o 
  -8   5  25        0.64       -2.23     14.16 o 
  -7   5  25       88.48      131.18     31.07 o 
  -6   5  25       49.25       62.59     14.13 o 
  -5   5  25       99.11      102.94     17.44 o 
  -4   5  25       64.65       69.47     15.40 o 
  -3   5  25       21.24       21.87     11.00 o 
 -12   0  26       49.19       51.76     19.18 o 
 -11   0  26      539.47      529.30     63.82 o 
 -10   0  26       12.81       40.64     21.21 o 
  -9   0  26      627.94      691.53     88.61 o 
  -8   0  26      126.03      225.75     46.14 o 
  -7   0  26      625.63      670.21     78.74 o 
  -6   0  26      210.20      242.31     38.04 o 
  -5   0  26      265.74      312.63     46.12 o 
  -4   0  26      242.72      215.47     33.46 o 
  -3   0  26        7.18       40.52     16.56 o 
  -2   0  26      579.34      582.58     62.81 o 
  -1   0  26        9.74       28.84     23.55 o 
   0   0  26      284.69      313.35     66.80 o 
   1   0  26       58.14       38.93     22.59 o 
 -12   1  26      262.82      326.95     40.95 o 
 -11   1  26       18.08       46.76     15.68 o 
 -10   1  26      538.27      530.79     49.20 o 
  -9   1  26      112.10      163.43     24.31 o 
  -8   1  26      569.87      593.99     52.66 o 
  -7   1  26      391.67      466.23     46.72 o 
  -6   1  26      299.64      310.55     32.64 o 
  -5   1  26      955.43     1013.79     77.21 o 
  -4   1  26      240.61      310.28     32.01 o 
  -3   1  26      758.43      768.00     70.92 o 
  -2   1  26       21.14       25.33     11.75 o 
  -1   1  26      658.79      604.54     55.84 o 
   0   1  26       11.73        4.62     18.26 o 
 -11   2  26      446.82      483.71     57.89 o 
 -10   2  26        0.39        4.12      9.56 o 
  -9   2  26      515.32      543.29     67.36 o 
  -8   2  26       66.90      100.68     16.66 o 
  -7   2  26      436.18      439.57     41.64 o 
  -6   2  26      185.81      241.28     26.81 o 
  -5   2  26      200.27      178.65     22.23 o 
  -4   2  26      209.04      208.34     30.07 o 
  -3   2  26       18.03       10.53     10.46 o 
  -2   2  26      309.68      281.47     33.22 o 
  -1   2  26        1.93       22.80     12.48 o 
   0   2  26      151.82      167.44     31.92 o 
 -10   3  26      441.00      473.91     53.17 o 
  -9   3  26       37.71       37.81     12.30 o 
  -8   3  26      450.32      399.27     36.27 o 
  -7   3  26      154.71      202.51     25.08 o 
  -6   3  26      267.06      265.09     35.24 o 
  -5   3  26      331.69      361.47     41.08 o 
  -4   3  26       74.49       82.39     17.63 o 
  -3   3  26      349.66      350.93     41.49 o 
  -2   3  26        2.24        7.64     11.08 o 
  -1   3  26      317.35      315.48     39.26 o 
  -9   4  26      139.16      233.25     62.00 o 
  -8   4  26       47.44       46.87     16.11 o 
  -7   4  26      145.55      166.43     26.34 o 
  -6   4  26      157.74      176.51     26.31 o 
  -5   4  26      120.07      137.61     23.43 o 
  -4   4  26      279.24      320.07     40.96 o 
  -3   4  26       81.86       76.92     19.98 o 
 -11   1  27       10.05       21.75     15.57 o 
 -10   1  27       13.39       18.12     12.41 o 
  -9   1  27        2.00       -0.06      8.89 o 
  -8   1  27       17.74       22.03     12.90 o 
  -7   1  27        5.04        3.08      9.30 o 
  -6   1  27        0.76       -2.72      9.22 o 
  -5   1  27        2.04       -3.35      8.76 o 
  -4   1  27        7.43       26.45     24.36 o 
  -3   1  27        0.78        0.48     11.55 o 
  -2   1  27        3.80        1.20     10.36 o 
  -1   1  27        1.33       38.69     27.39 o 
 -10   2  27       21.16        5.56      9.59 o 
  -9   2  27       68.17       46.20     20.69 o 
  -8   2  27        2.53       12.16     11.49 o 
  -7   2  27       76.43       91.91     17.62 o 
  -6   2  27        3.28        9.52      9.39 o 
  -5   2  27       69.49       59.58     17.94 o 
  -4   2  27        0.84      -11.46     11.46 o 
  -3   2  27        0.37       16.76     11.60 o 
  -2   2  27       34.23       25.93     13.04 o 
  -9   3  27       10.01       14.52      9.49 o 
  -8   3  27       59.14       60.93     13.90 o 
  -7   3  27       12.72       36.52     30.24 o 
  -6   3  27       32.50       10.16     12.48 o 
  -5   3  27        9.67       10.83     11.92 o 
  -4   3  27       72.76       59.01     16.66 o 
  -3   3  27        3.66       -2.73     16.69 o 
  -9   0  28       52.98       30.94     19.23 o 
  -8   0  28      635.00      673.50     88.34 o 
  -7   0  28        9.91       21.51     16.22 o 
  -6   0  28      422.13      392.30     60.16 o 
  -5   0  28       88.22       77.78     22.44 o 
  -4   0  28      288.35      296.53     64.40 o 
  -3   0  28      194.06      206.18     51.90 o 
  -9   1  28      318.53      340.09     39.37 o 
  -8   1  28        0.65       10.57     10.44 o 
  -7   1  28      480.98      539.14     53.40 o 
  -6   1  28       51.79       85.59     18.94 o 
  -5   1  28      378.19      341.56     41.54 o 
  -4   1  28      150.65      183.80     31.43 o 
  -3   1  28      207.83      233.38     40.76 o 
  -8   2  28      448.53      512.58     56.71 o 
  -7   2  28       12.49        0.01     10.10 o 
  -6   2  28      325.51      380.39     45.44 o 
  -5   2  28       23.86       44.64     16.56 o 
  -4   2  28      202.02      236.81     42.41 o 
                                                 
